# Supplementary material for: CSL controls telomere maintenance and genome stability in human dermal fibroblasts
Source: Nat Commun. 2019 Aug 29;10:3884. doi: 10.1038/s41467-019-11785-7 (PMC6715699; doi:10.1038/s41467-019-11785-7)
Supplement: Supplementary file 4 — Supplementary Data 1 [file 41467_2019_11785_MOESM4_ESM.xlsx]

## Sheet: CSL KD
Genes differentially expressed upon CSL silencing
LogFC > 0.58 or < -0.58
Adj. pvalue < 0.05
GeneID	GeneSymbol	log2FoldChange	pvalue	padj
ENSG00000049449	RCN1	1.67249	1.7e-65	2.12e-61
ENSG00000111328	CDK2AP1	1.34781	3.96e-31	2.47e-27
ENSG00000086598	TMED2	1.13158	2.5e-29	1.04e-25
ENSG00000168615	ADAM9	1.25658	1.73e-28	5.38e-25
ENSG00000166681	NGFRAP1	1.63296	5.56e-22	1.38e-18
ENSG00000100028	SNRPD3	1.66747	7.5e-22	1.56e-18
ENSG00000114850	SSR3	0.847702	4.91e-21	8.74e-18
ENSG00000187498	COL4A1	2.57856	3.77e-20	5.86e-17
ENSG00000174306	ZHX3	-0.839231	4.71e-20	6.52e-17
ENSG00000010270	STARD3NL	1.82856	1.88e-19	2.34e-16
ENSG00000126267	COX6B1	1.40868	6.78e-19	7.67e-16
ENSG00000174748	RPL15	0.81374	1.79e-18	1.86e-15
ENSG00000213639	PPP1CB	1.00343	3.28e-17	3.15e-14
ENSG00000182934	SRPR	1.3879	4.45e-17	3.96e-14
ENSG00000108468	CBX1	1.00276	8.2e-17	6.81e-14
ENSG00000112308	C6orf62	1.01809	7.71e-16	6.01e-13
ENSG00000106803	SEC61B	1.444	9.23e-16	6.73e-13
ENSG00000174080	CTSF	-1.30081	9.73e-16	6.73e-13
ENSG00000112992	NNT	1.15211	1.69e-15	1.11e-12
ENSG00000111711	GOLT1B	1.18091	2.32e-15	1.4e-12
ENSG00000115318	LOXL3	0.916033	2.36e-15	1.4e-12
ENSG00000105887	MTPN	1.15368	6.09e-15	3.45e-12
ENSG00000092621	PHGDH	1.80197	9.69e-15	4.78e-12
ENSG00000119541	VPS4B	1.2259	9.6e-15	4.78e-12
ENSG00000136521	NDUFB5	1.45951	9.97e-15	4.78e-12
ENSG00000139921	TMX1	1.33856	9.79e-15	4.78e-12
ENSG00000109625	CPZ	1.89106	1.18e-14	5.44e-12
ENSG00000124333	VAMP7	1.3703	1.32e-14	5.67e-12
ENSG00000168952	STXBP6	2.20091	1.32e-14	5.67e-12
ENSG00000164465	DCBLD1	1.19886	1.4e-14	5.82e-12
ENSG00000175582	RAB6A	1.0382	1.72e-14	6.9e-12
ENSG00000136378	ADAMTS7	-1.35911	2.68e-14	1.04e-11
ENSG00000139211	AMIGO2	1.99315	1.85e-13	6.99e-11
ENSG00000182199	SHMT2	1.23588	2.27e-13	8.32e-11
ENSG00000131143	COX4I1	1.24776	3.97e-13	1.41e-10
ENSG00000151135	C12orf23	1.20371	5.23e-13	1.81e-10
ENSG00000259660	DNM1P47	-2.05179	5.59e-13	1.88e-10
ENSG00000030582	GRN	-0.74187	6.14e-13	2.01e-10
ENSG00000128989	ARPP19	1.01446	6.76e-13	2.16e-10
ENSG00000108523	RNF167	1.20888	7.35e-13	2.29e-10
ENSG00000182670	TTC3	1.36089	7.69e-13	2.34e-10
ENSG00000170142	UBE2E1	1.02414	8.77e-13	2.6e-10
ENSG00000172380	GNG12	1.30061	9.77e-13	2.83e-10
ENSG00000080573	COL5A3	2.43279	1.42e-12	3.94e-10
ENSG00000178031	ADAMTSL1	-1.1714	1.41e-12	3.94e-10
ENSG00000155130	MARCKS	1.37248	2.78e-12	7.54e-10
ENSG00000115363	EVA1A	1.39973	3.62e-12	9.59e-10
ENSG00000094880	CDC23	1.18549	5.34e-12	1.38e-09
ENSG00000185567	AHNAK2	-0.954939	5.42e-12	1.38e-09
ENSG00000132475	H3F3B	0.885818	5.93e-12	1.48e-09
ENSG00000187837	HIST1H1C	-1.21499	6.24e-12	1.52e-09
ENSG00000187123	LYPD6	1.70549	7.15e-12	1.71e-09
ENSG00000072415	MPP5	1.09905	1.38e-11	3.24e-09
ENSG00000135847	ACBD6	1.12917	1.86e-11	4.22e-09
ENSG00000186318	BACE1	-0.781904	1.83e-11	4.22e-09
ENSG00000128510	CPA4	1.33709	2.3e-11	5.12e-09
ENSG00000197930	ERO1L	0.916774	2.37e-11	5.18e-09
ENSG00000138594	TMOD3	0.995562	2.43e-11	5.21e-09
ENSG00000134970	TMED7	1.20349	3.7e-11	7.82e-09
ENSG00000163531	NFASC	-0.732436	4.04e-11	8.38e-09
ENSG00000135362	PRR5L	1.45014	4.21e-11	8.6e-09
ENSG00000196517	SLC6A9	1.78119	5.9e-11	1.17e-08
ENSG00000197006	METTL9	1.09438	7.73e-11	1.51e-08
ENSG00000115415	STAT1	1.24904	9.06e-11	1.71e-08
ENSG00000123595	RAB9A	1.20287	9e-11	1.71e-08
ENSG00000213585	VDAC1	0.793023	9.65e-11	1.79e-08
ENSG00000102996	MMP15	-1.32008	1.06e-10	1.94e-08
ENSG00000231924	PSG1	-1.54465	1.16e-10	2.1e-08
ENSG00000143753	DEGS1	1.49754	1.39e-10	2.47e-08
ENSG00000180182	MED14	1.00107	2.48e-10	4.35e-08
ENSG00000137133	HINT2	1.51055	3.27e-10	5.66e-08
ENSG00000273173	SNURF	1.11999	5.88e-10	9.89e-08
ENSG00000119812	FAM98A	0.645227	6.11e-10	1.02e-07
ENSG00000161714	PLCD3	-0.78717	6.38e-10	1.05e-07
ENSG00000188070	C11orf95	-1.0475	8.71e-10	1.41e-07
ENSG00000136478	TEX2	0.798286	1.08e-09	1.73e-07
ENSG00000090316	MAEA	0.778484	1.1e-09	1.74e-07
ENSG00000198363	ASPH	0.683799	1.19e-09	1.85e-07
ENSG00000108588	CCDC47	0.654506	1.37e-09	2.11e-07
ENSG00000071054	MAP4K4	-0.929084	1.44e-09	2.19e-07
ENSG00000133110	POSTN	2.2063	1.56e-09	2.35e-07
ENSG00000198715	C1orf85	-0.883874	1.71e-09	2.53e-07
ENSG00000117586	TNFSF4	2.25299	2.36e-09	3.46e-07
ENSG00000112339	HBS1L	0.891712	2.82e-09	4.07e-07
ENSG00000154545	MAGED4	1.54381	2.84e-09	4.07e-07
ENSG00000167900	TK1	1.40826	3.21e-09	4.55e-07
ENSG00000240024	LINC00888	1.54509	4.43e-09	6.2e-07
ENSG00000197106	SLC6A17	-1.6946	5.04e-09	6.98e-07
ENSG00000160753	RUSC1	0.853183	5.25e-09	7.19e-07
ENSG00000132256	TRIM5	0.876647	5.79e-09	7.84e-07
ENSG00000204386	NEU1	-0.833389	5.96e-09	7.98e-07
ENSG00000166734	CASC4	1.15587	6.15e-09	8.15e-07
ENSG00000099995	SF3A1	0.717419	7.48e-09	9.81e-07
ENSG00000043143	JADE2	-1.09672	7.58e-09	9.84e-07
ENSG00000064393	HIPK2	-1.16342	7.88e-09	1e-06
ENSG00000204220	PFDN6	1.0337	7.9e-09	1e-06
ENSG00000230989	HSBP1	0.622878	1.02e-08	1.28e-06
ENSG00000112697	TMEM30A	0.815806	1.12e-08	1.39e-06
ENSG00000060982	BCAT1	1.38013	1.17e-08	1.44e-06
ENSG00000055332	EIF2AK2	0.942697	1.34e-08	1.6e-06
ENSG00000100644	HIF1A	1.0103	1.32e-08	1.6e-06
ENSG00000159164	SV2A	1.15095	1.32e-08	1.6e-06
ENSG00000100307	CBX7	-0.952756	1.4e-08	1.67e-06
ENSG00000122068	FYTTD1	0.821795	1.65e-08	1.94e-06
ENSG00000067445	TRO	1.1941	1.98e-08	2.29e-06
ENSG00000135108	FBXO21	0.796144	1.99e-08	2.29e-06
ENSG00000144810	COL8A1	1.68524	2.07e-08	2.37e-06
ENSG00000102054	RBBP7	0.739656	2.54e-08	2.88e-06
ENSG00000138018	EPT1	0.910228	2.56e-08	2.88e-06
ENSG00000102316	MAGED2	0.926202	2.71e-08	2.94e-06
ENSG00000135185	TMEM243	1.1159	2.72e-08	2.94e-06
ENSG00000170961	HAS2	0.905808	2.65e-08	2.94e-06
ENSG00000269430	LRRC3DN	-1.47773	2.67e-08	2.94e-06
ENSG00000205581	HMGN1	0.65598	3.1e-08	3.33e-06
ENSG00000106105	GARS	1.52037	3.27e-08	3.49e-06
ENSG00000071967	CYBRD1	-1.0128	3.44e-08	3.6e-06
ENSG00000172379	ARNT2	-1.16667	3.43e-08	3.6e-06
ENSG00000213918	DNASE1	-0.743601	3.59e-08	3.73e-06
ENSG00000172716	SLFN11	1.00878	3.7e-08	3.8e-06
ENSG00000183722	LHFP	1.38976	4.03e-08	4.12e-06
ENSG00000202198	RN7SK	-1.41023	4.23e-08	4.28e-06
ENSG00000168214	RBPJ	-1.55644	4.49e-08	4.52e-06
ENSG00000040199	PHLPP2	-0.888712	4.94e-08	4.82e-06
ENSG00000243279	PRAF2	0.832377	5.13e-08	4.96e-06
ENSG00000196700	ZNF512B	-0.674354	5.47e-08	5.24e-06
ENSG00000135069	PSAT1	1.57453	5.58e-08	5.3e-06
ENSG00000100522	GNPNAT1	0.95425	6.08e-08	5.74e-06
ENSG00000124875	CXCL6	1.91494	6.2e-08	5.81e-06
ENSG00000165476	REEP3	0.759387	6.64e-08	6.18e-06
ENSG00000162512	SDC3	-0.628289	7.27e-08	6.71e-06
ENSG00000111371	SLC38A1	0.712316	7.99e-08	7.29e-06
ENSG00000117298	ECE1	-0.88766	8.02e-08	7.29e-06
ENSG00000118263	KLF7	0.766767	8.49e-08	7.67e-06
ENSG00000146223	RPL7L1	0.612146	8.89e-08	7.97e-06
ENSG00000088325	TPX2	1.41177	9.18e-08	8.17e-06
ENSG00000162144	CYB561A3	0.612147	9.31e-08	8.23e-06
ENSG00000100207	TCF20	-0.750405	1.07e-07	9.28e-06
ENSG00000163378	EOGT	0.895808	1.08e-07	9.37e-06
ENSG00000136238	RAC1	0.890079	1.33e-07	1.15e-05
ENSG00000108821	COL1A1	1.30037	1.35e-07	1.15e-05
ENSG00000006625	GGCT	1.43349	1.41e-07	1.19e-05
ENSG00000085365	SCAMP1	0.94281	1.47e-07	1.24e-05
ENSG00000121653	MAPK8IP1	-0.735778	1.49e-07	1.25e-05
ENSG00000122778	KIAA1549	-0.849581	1.51e-07	1.26e-05
ENSG00000102038	SMARCA1	1.0074	1.72e-07	1.42e-05
ENSG00000117228	GBP1	1.09015	1.73e-07	1.42e-05
ENSG00000179715	PCED1B	1.73847	1.75e-07	1.43e-05
ENSG00000162980	ARL5A	0.949847	1.81e-07	1.46e-05
ENSG00000092964	DPYSL2	0.751577	1.98e-07	1.58e-05
ENSG00000198604	BAZ1A	0.718341	2.15e-07	1.7e-05
ENSG00000067141	NEO1	-1.33904	2.3e-07	1.81e-05
ENSG00000184575	XPOT	0.673547	2.32e-07	1.82e-05
ENSG00000130958	SLC35D2	1.09322	2.49e-07	1.94e-05
ENSG00000173960	UBXN2A	0.932938	2.66e-07	2.06e-05
ENSG00000205133	TRIQK	1.08592	2.7e-07	2.08e-05
ENSG00000166888	STAT6	-0.589911	2.94e-07	2.23e-05
ENSG00000197081	IGF2R	-0.699001	2.93e-07	2.23e-05
ENSG00000130635	COL5A1	1.25722	3.04e-07	2.29e-05
ENSG00000075213	SEMA3A	-1.20379	3.35e-07	2.5e-05
ENSG00000100504	PYGL	1.13144	3.41e-07	2.53e-05
ENSG00000023171	GRAMD1B	-0.989623	3.49e-07	2.58e-05
ENSG00000115310	RTN4	-0.815366	3.58e-07	2.62e-05
ENSG00000182022	CHST15	0.746542	3.62e-07	2.64e-05
ENSG00000072071	LPHN1	-1.16209	3.84e-07	2.78e-05
ENSG00000128606	LRRC17	1.85109	3.97e-07	2.86e-05
ENSG00000166130	IKBIP	1.17955	4.05e-07	2.9e-05
ENSG00000120708	TGFBI	0.795011	4.1e-07	2.92e-05
ENSG00000089685	BIRC5	1.3204	4.52e-07	3.2e-05
ENSG00000132530	XAF1	1.01317	4.68e-07	3.29e-05
ENSG00000162337	LRP5	-0.851062	4.88e-07	3.41e-05
ENSG00000136010	ALDH1L2	1.34044	5.02e-07	3.49e-05
ENSG00000122565	CBX3	0.79292	5.18e-07	3.55e-05
ENSG00000129116	PALLD	1.2729	5.17e-07	3.55e-05
ENSG00000154065	ANKRD29	-1.10674	5.18e-07	3.55e-05
ENSG00000114631	PODXL2	-1.31729	5.25e-07	3.57e-05
ENSG00000161013	MGAT4B	-0.60558	5.38e-07	3.64e-05
ENSG00000151892	GFRA1	1.40439	5.41e-07	3.64e-05
ENSG00000100934	SEC23A	1.06151	5.83e-07	3.88e-05
ENSG00000052723	SIKE1	0.972051	6.27e-07	4.15e-05
ENSG00000068383	INPP5A	0.860942	6.63e-07	4.37e-05
ENSG00000140320	BAHD1	-0.626825	6.99e-07	4.58e-05
ENSG00000166181	API5	0.60277	7.16e-07	4.67e-05
ENSG00000124942	AHNAK	-0.732322	7.3e-07	4.74e-05
ENSG00000065911	MTHFD2	1.27991	7.62e-07	4.92e-05
ENSG00000103494	RPGRIP1L	0.975591	8e-07	5.09e-05
ENSG00000111799	COL12A1	1.15657	7.98e-07	5.09e-05
ENSG00000273151	RP11-449P15.2	-1.21553	7.95e-07	5.09e-05
ENSG00000140105	WARS	0.921508	8.27e-07	5.23e-05
ENSG00000135414	GDF11	-1.13248	8.32e-07	5.24e-05
ENSG00000143878	RHOB	1.35242	8.61e-07	5.39e-05
ENSG00000111678	C12orf57	0.846212	8.7e-07	5.42e-05
ENSG00000227136	LINC00595	-1.56074	8.84e-07	5.48e-05
ENSG00000156603	MED19	1.04152	1.01e-06	6.23e-05
ENSG00000157168	NRG1	0.942063	1.02e-06	6.23e-05
ENSG00000158887	MPZ	1.54281	1.04e-06	6.35e-05
ENSG00000103034	NDRG4	1.12826	1.05e-06	6.4e-05
ENSG00000213281	NRAS	0.864213	1.08e-06	6.49e-05
ENSG00000100116	GCAT	1.15898	1.17e-06	6.95e-05
ENSG00000110218	PANX1	0.937861	1.18e-06	6.95e-05
ENSG00000134333	LDHA	0.739149	1.17e-06	6.95e-05
ENSG00000166278	C2	-1.18317	1.17e-06	6.95e-05
ENSG00000136052	SLC41A2	1.24137	1.2e-06	7.03e-05
ENSG00000006451	RALA	0.846103	1.27e-06	7.4e-05
ENSG00000106799	TGFBR1	0.965159	1.35e-06	7.81e-05
ENSG00000147883	CDKN2B	1.42391	1.35e-06	7.81e-05
ENSG00000173110	HSPA6	-1.53496	1.42e-06	8.1e-05
ENSG00000155893	ACPL2	-0.94595	1.49e-06	8.5e-05
ENSG00000137804	NUSAP1	1.40828	1.53e-06	8.65e-05
ENSG00000155850	SLC26A2	1.04217	1.54e-06	8.65e-05
ENSG00000172366	FAM195A	0.800105	1.55e-06	8.65e-05
ENSG00000263934	SNORD3A	-1.52859	1.55e-06	8.65e-05
ENSG00000123728	RAP2C	0.902429	1.62e-06	8.98e-05
ENSG00000159592	GPBP1L1	0.660478	1.64e-06	9.06e-05
ENSG00000272921	RP11-500M8.7	1.63878	1.64e-06	9.06e-05
ENSG00000171928	TVP23B	1.11034	1.71e-06	9.37e-05
ENSG00000136240	KDELR2	0.626768	1.75e-06	9.58e-05
ENSG00000184254	ALDH1A3	-0.843622	1.88e-06	0.000102239
ENSG00000078804	TP53INP2	-0.956228	1.92e-06	0.000104193
ENSG00000060718	COL11A1	1.67842	1.94e-06	0.000104617
ENSG00000269396	AC187652.1	-1.52759	2.18e-06	0.000117027
ENSG00000017483	SLC38A5	1.05608	2.24e-06	0.00011912
ENSG00000146830	GIGYF1	-0.651157	2.25e-06	0.00011912
ENSG00000062716	VMP1	0.736215	2.49e-06	0.00013142
ENSG00000117525	F3	1.34047	2.54e-06	0.00013256
ENSG00000141560	FN3KRP	0.843489	2.55e-06	0.00013256
ENSG00000166311	SMPD1	-0.733616	2.55e-06	0.00013256
ENSG00000100867	DHRS2	-1.44196	2.65e-06	0.000136939
ENSG00000107263	RAPGEF1	-1.05308	2.67e-06	0.000137312
ENSG00000204941	PSG5	-0.804107	2.73e-06	0.000140216
ENSG00000123080	CDKN2C	1.34489	2.77e-06	0.000140755
ENSG00000126351	THRA	-0.676202	2.77e-06	0.000140755
ENSG00000127528	KLF2	1.55807	2.79e-06	0.00014145
ENSG00000133028	SCO1	0.783199	2.88e-06	0.000145065
ENSG00000166479	TMX3	1.30105	3.02e-06	0.000151737
ENSG00000140416	TPM1	1.01417	3.1e-06	0.000153724
ENSG00000170485	NPAS2	1.1138	3.09e-06	0.000153724
ENSG00000189410	SH2D5	-1.19659	3.08e-06	0.000153724
ENSG00000149150	SLC43A1	-0.907406	3.11e-06	0.000153977
ENSG00000183826	BTBD9	-0.700121	3.4e-06	0.000167596
ENSG00000137692	DCUN1D5	0.704107	3.43e-06	0.000168318
ENSG00000106266	SNX8	-0.759884	3.46e-06	0.000168908
ENSG00000106772	PRUNE2	-1.23898	3.57e-06	0.000173194
ENSG00000134324	LPIN1	-0.639702	3.57e-06	0.000173194
ENSG00000100196	KDELR3	1.27862	3.87e-06	0.00018627
ENSG00000152049	KCNE4	1.56625	3.89e-06	0.00018627
ENSG00000078124	ACER3	0.921902	3.92e-06	0.000187152
ENSG00000230487	PSMG3-AS1	-1.07703	3.95e-06	0.000187719
ENSG00000122507	BBS9	0.999152	3.97e-06	0.000188167
ENSG00000075218	GTSE1	1.26515	4.25e-06	0.000200333
ENSG00000131634	TMEM204	1.02042	4.74e-06	0.000222696
ENSG00000159128	IFNGR2	0.637375	4.76e-06	0.000223144
ENSG00000109846	CRYAB	1.49338	4.79e-06	0.000223593
ENSG00000110046	ATG2A	-0.628628	4.81e-06	0.000223593
ENSG00000109610	SOD3	-0.778051	5.02e-06	0.000232352
ENSG00000170017	ALCAM	0.709752	5.1e-06	0.000235402
ENSG00000179598	PLD6	-1.27886	5.31e-06	0.000244094
ENSG00000134871	COL4A2	1.22134	5.33e-06	0.000244311
ENSG00000164104	HMGB2	1.28003	5.4e-06	0.00024643
ENSG00000185201	IFITM2	0.947856	5.54e-06	0.000251727
ENSG00000132000	PODNL1	1.09137	5.66e-06	0.000255439
ENSG00000163364	LINC01116	0.902504	5.66e-06	0.000255439
ENSG00000148154	UGCG	0.936633	5.88e-06	0.000264304
ENSG00000128165	ADM2	1.62015	6.06e-06	0.000269775
ENSG00000131778	CHD1L	0.82591	6.06e-06	0.000269775
ENSG00000112419	PHACTR2	-0.690139	6.25e-06	0.000277272
ENSG00000113504	SLC12A7	-1.09885	6.35e-06	0.000280509
ENSG00000168283	BMI1	0.737311	6.43e-06	0.000282089
ENSG00000151012	SLC7A11	0.923697	6.78e-06	0.00029631
ENSG00000173744	AGFG1	0.587307	6.89e-06	0.000299921
ENSG00000175898	CTD-2369P2.2	1.1084	7.16e-06	0.000310679
ENSG00000160233	LRRC3	-1.16768	7.52e-06	0.000323007
ENSG00000110435	PDHX	0.63803	7.71e-06	0.00033022
ENSG00000242802	AP5Z1	-0.597993	7.97e-06	0.000339969
ENSG00000167220	HDHD2	0.903901	8.01e-06	0.000340402
ENSG00000049239	H6PD	-0.802212	8.12e-06	0.000344144
ENSG00000154813	DPH3	0.647219	8.32e-06	0.000351212
ENSG00000125648	SLC25A23	-0.683326	8.48e-06	0.000356893
ENSG00000136628	EPRS	0.719123	8.72e-06	0.000364925
ENSG00000162413	KLHL21	-0.750867	8.8e-06	0.000366626
ENSG00000134013	LOXL2	0.87046	9.11e-06	0.000377111
ENSG00000174851	YIF1A	0.873644	9.1e-06	0.000377111
ENSG00000123684	LPGAT1	0.762546	9.38e-06	0.00038678
ENSG00000105329	TGFB1	0.595567	9.52e-06	0.000391473
ENSG00000228594	C1orf233	-1.25673	9.64e-06	0.000395023
ENSG00000106080	FKBP14	1.02734	9.68e-06	0.000395505
ENSG00000214455	RCN1P2	1.25784	9.79e-06	0.000398519
ENSG00000143815	LBR	1.19511	9.83e-06	0.000398942
ENSG00000166803	KIAA0101	1.13246	1.03e-05	0.000413658
ENSG00000057757	PITHD1	0.67032	1.05e-05	0.000421996
ENSG00000160255	ITGB2	1.46658	1.06e-05	0.000424673
ENSG00000166396	SERPINB7	0.990338	1.09e-05	0.000434251
ENSG00000104635	SLC39A14	0.769855	1.17e-05	0.000465854
ENSG00000126803	HSPA2	0.697227	1.3e-05	0.000514336
ENSG00000221963	APOL6	0.725911	1.31e-05	0.000517245
ENSG00000081014	AP4E1	0.74566	1.35e-05	0.00052952
ENSG00000070669	ASNS	1.30721	1.38e-05	0.00053882
ENSG00000078098	FAP	1.08777	1.41e-05	0.000549353
ENSG00000055208	TAB2	0.655943	1.43e-05	0.000555426
ENSG00000175745	NR2F1	1.03187	1.44e-05	0.000558712
ENSG00000101460	MAP1LC3A	-0.801373	1.45e-05	0.000560509
ENSG00000177628	GBA	-0.757311	1.5e-05	0.00058
ENSG00000145545	SRD5A1	0.822584	1.51e-05	0.00058172
ENSG00000163491	NEK10	-1.19191	1.53e-05	0.000584428
ENSG00000166557	TMED3	1.47175	1.52e-05	0.000584428
ENSG00000182704	TSKU	0.683503	1.59e-05	0.000607581
ENSG00000131386	GALNT15	1.30506	1.6e-05	0.00060839
ENSG00000197119	SLC25A29	-0.76901	1.62e-05	0.000614163
ENSG00000101194	SLC17A9	1.17322	1.64e-05	0.000620359
ENSG00000059769	DNAJC25	0.669585	1.7e-05	0.000632969
ENSG00000145817	YIPF5	1.06172	1.77e-05	0.000657698
ENSG00000049540	ELN	1.66615	1.82e-05	0.000674531
ENSG00000103742	IGDCC4	1.39492	1.85e-05	0.000684092
ENSG00000183010	PYCR1	1.20872	1.86e-05	0.000684898
ENSG00000222009	BTBD19	0.811551	1.91e-05	0.000700987
ENSG00000164294	GPX8	0.59677	1.93e-05	0.000703988
ENSG00000176907	C8orf4	1.4222	1.98e-05	0.000721352
ENSG00000164611	PTTG1	1.02665	1.99e-05	0.000722249
ENSG00000107679	PLEKHA1	0.855323	2e-05	0.000725999
ENSG00000183723	CMTM4	-0.838804	2.02e-05	0.000729935
ENSG00000075711	DLG1	0.787303	2.04e-05	0.000734702
ENSG00000171241	SHCBP1	1.20347	2.07e-05	0.000742672
ENSG00000246763	RGMB-AS1	-0.851645	2.07e-05	0.000742672
ENSG00000129103	SUMF2	-0.642266	2.08e-05	0.000744017
ENSG00000179456	ZBTB18	0.901344	2.11e-05	0.000750819
ENSG00000066855	MTFR1	0.705533	2.15e-05	0.000762917
ENSG00000113140	SPARC	0.749263	2.16e-05	0.000764503
ENSG00000117984	CTSD	-0.755712	2.18e-05	0.000767505
ENSG00000188211	NCR3LG1	-1.23591	2.18e-05	0.000767505
ENSG00000087338	GMCL1	1.08421	2.23e-05	0.000781246
ENSG00000170390	DCLK2	1.19381	2.23e-05	0.000781246
ENSG00000130741	EIF2S3	0.766545	2.34e-05	0.000816922
ENSG00000071539	TRIP13	1.10277	2.42e-05	0.000841953
ENSG00000136868	SLC31A1	0.946442	2.45e-05	0.000848914
ENSG00000159921	GNE	0.866061	2.46e-05	0.000848914
ENSG00000197223	C1D	0.920126	2.46e-05	0.000848914
ENSG00000168010	ATG16L2	-0.764423	2.49e-05	0.000858356
ENSG00000117592	PRDX6	0.958366	2.52e-05	0.000863212
ENSG00000143486	EIF2D	0.714614	2.6e-05	0.000890595
ENSG00000134508	CABLES1	-1.15201	2.73e-05	0.000928607
ENSG00000164096	C4orf3	0.592185	2.78e-05	0.000945222
ENSG00000144596	GRIP2	1.423	2.8e-05	0.000946258
ENSG00000132854	KANK4	1.5701	2.92e-05	0.000979036
ENSG00000143013	LMO4	1.18671	2.91e-05	0.000979036
ENSG00000068650	ATP11A	-0.770193	3.06e-05	0.00102511
ENSG00000129480	DTD2	0.982977	3.15e-05	0.00105245
ENSG00000189266	PNRC2	0.586423	3.16e-05	0.00105328
ENSG00000138182	KIF20B	1.11522	3.19e-05	0.001058
ENSG00000101400	SNTA1	-0.878447	3.22e-05	0.00105881
ENSG00000103187	COTL1	0.608501	3.21e-05	0.00105881
ENSG00000225648	SBDSP1	0.741902	3.21e-05	0.00105881
ENSG00000171345	KRT19	-0.950392	3.29e-05	0.0010771
ENSG00000151276	MAGI1	-0.898857	3.69e-05	0.00119738
ENSG00000166900	STX3	-0.818168	3.69e-05	0.00119738
ENSG00000175348	TMEM9B	0.727663	3.81e-05	0.00123084
ENSG00000178860	MSC	0.921429	3.81e-05	0.00123084
ENSG00000147533	GOLGA7	0.599647	3.84e-05	0.00123753
ENSG00000112984	KIF20A	1.17253	3.89e-05	0.0012469
ENSG00000154473	BUB3	0.766732	3.9e-05	0.0012469
ENSG00000160200	CBS	1.10137	3.9e-05	0.0012469
ENSG00000158163	DZIP1L	0.896349	3.93e-05	0.00125241
ENSG00000177425	PAWR	0.948421	3.94e-05	0.00125241
ENSG00000105664	COMP	1.20126	3.98e-05	0.00126092
ENSG00000128594	LRRC4	-1.22514	4.07e-05	0.00127751
ENSG00000171873	ADRA1D	-1.37479	4.07e-05	0.00127751
ENSG00000184185	KCNJ12	-1.26187	4.33e-05	0.00135136
ENSG00000172830	SSH3	-0.619084	4.36e-05	0.00135724
ENSG00000198830	HMGN2	0.737403	4.54e-05	0.001409
ENSG00000171848	RRM2	1.23759	4.55e-05	0.00141079
ENSG00000173598	NUDT4	-0.877609	4.59e-05	0.00141811
ENSG00000155158	TTC39B	0.907925	4.71e-05	0.00144403
ENSG00000074695	LMAN1	0.708903	4.72e-05	0.00144624
ENSG00000144711	IQSEC1	-0.606669	4.82e-05	0.00147031
ENSG00000102226	USP11	0.597246	4.87e-05	0.0014837
ENSG00000145354	CISD2	0.694499	4.89e-05	0.00148716
ENSG00000187243	MAGED4B	1.19452	4.95e-05	0.00150064
ENSG00000134265	NAPG	1.13217	5.08e-05	0.00153246
ENSG00000213073	RP11-288H12.3	-1.09768	5.08e-05	0.00153246
ENSG00000147027	TMEM47	-0.87546	5.1e-05	0.00153443
ENSG00000100300	TSPO	1.07217	5.16e-05	0.00154977
ENSG00000087074	PPP1R15A	-0.748196	5.22e-05	0.00156448
ENSG00000189129	PLAC9	0.993516	5.35e-05	0.00159898
ENSG00000129235	TXNDC17	0.626857	5.62e-05	0.00167013
ENSG00000117500	TMED5	0.777615	5.67e-05	0.00168057
ENSG00000245532	NEAT1	-0.769593	5.73e-05	0.00169517
ENSG00000132612	VPS4A	0.753006	5.81e-05	0.00171473
ENSG00000100234	TIMP3	1.11822	5.87e-05	0.00171939
ENSG00000163171	CDC42EP3	0.700988	5.96e-05	0.00174212
ENSG00000221890	NPTXR	-1.41515	6.08e-05	0.00177251
ENSG00000136158	SPRY2	-0.789641	6.35e-05	0.00184425
ENSG00000072121	ZFYVE26	-0.621256	6.37e-05	0.00184634
ENSG00000177144	NUDT4P1	-1.22004	6.44e-05	0.00186106
ENSG00000088340	FER1L4	1.40448	6.53e-05	0.00188308
ENSG00000162595	DIRAS3	1.45487	6.59e-05	0.00189464
ENSG00000111674	ENO2	1.47329	6.67e-05	0.00190577
ENSG00000203812	HIST2H2AA4	-0.841396	6.68e-05	0.00190577
ENSG00000221869	CEBPD	0.869576	6.65e-05	0.00190577
ENSG00000242539	AC007620.3	1.3699	6.69e-05	0.00190577
ENSG00000133106	EPSTI1	0.994399	6.72e-05	0.00191218
ENSG00000105281	SLC1A5	0.899091	6.82e-05	0.00193025
ENSG00000114745	GORASP1	0.977052	6.82e-05	0.00193025
ENSG00000054965	FAM168A	0.763486	7.08e-05	0.0019999
ENSG00000164073	MFSD8	1.15823	7.21e-05	0.00203269
ENSG00000058668	ATP2B4	-0.895961	7.26e-05	0.00204159
ENSG00000079308	TNS1	0.688229	7.43e-05	0.00208379
ENSG00000013288	MAN2B2	-0.649063	7.57e-05	0.00212013
ENSG00000087053	MTMR2	0.724404	7.76e-05	0.00216696
ENSG00000184678	HIST2H2BE	-0.945746	7.9e-05	0.00220184
ENSG00000183628	DGCR6	-0.958811	8.07e-05	0.00224298
ENSG00000131508	UBE2D2	0.757008	8.34e-05	0.00230779
ENSG00000137693	YAP1	0.660472	8.53e-05	0.00234713
ENSG00000250722	SEPP1	-1.18735	8.62e-05	0.00236433
ENSG00000126821	SGPP1	0.672696	8.67e-05	0.00236952
ENSG00000139505	MTMR6	0.775615	8.78e-05	0.00239272
ENSG00000173706	HEG1	-0.614973	8.83e-05	0.00240168
ENSG00000162642	C1orf52	0.645355	8.86e-05	0.00240585
ENSG00000164114	MAP9	1.17132	9.01e-05	0.00243908
ENSG00000137812	CASC5	1.23062	9.09e-05	0.0024506
ENSG00000160460	SPTBN4	-1.14055	9.44e-05	0.00254002
ENSG00000114251	WNT5A	1.44338	9.51e-05	0.00255281
ENSG00000115540	MOB4	0.694223	9.55e-05	0.00255281
ENSG00000172260	NEGR1	0.942308	9.54e-05	0.00255281
ENSG00000073712	FERMT2	0.667117	9.58e-05	0.00255537
ENSG00000178234	GALNT11	-0.597977	9.68e-05	0.00257574
ENSG00000164932	CTHRC1	1.22556	0.000103325	0.00274462
ENSG00000111206	FOXM1	1.09051	0.000103922	0.00275461
ENSG00000144231	POLR2D	0.63259	0.000105864	0.00278133
ENSG00000189320	FAM180A	-1.00423	0.000106047	0.00278133
ENSG00000198856	OSTC	0.80553	0.00010574	0.00278133
ENSG00000129484	PARP2	0.734018	0.000108267	0.00281619
ENSG00000205363	C15orf59	-1.12098	0.000108068	0.00281619
ENSG00000214696	AC007347.1	0.873758	0.000107714	0.00281619
ENSG00000250397	RP11-1391J7.1	-1.11368	0.00010828	0.00281619
ENSG00000176170	SPHK1	0.705012	0.000109725	0.00284783
ENSG00000153936	HS2ST1	0.760021	0.000110643	0.00286569
ENSG00000126561	STAT5A	-0.915299	0.000112283	0.00290211
ENSG00000088298	EDEM2	-0.675507	0.000115388	0.00297619
ENSG00000174695	TMEM167A	0.929549	0.000115856	0.0029821
ENSG00000116396	KCNC4	-0.737801	0.000117596	0.00301443
ENSG00000139734	DIAPH3	0.988726	0.000119266	0.00305094
ENSG00000005073	HOXA11	0.801574	0.000119752	0.00305711
ENSG00000163249	CCNYL1	1.07454	0.000121088	0.00308489
ENSG00000066654	THUMPD1	0.695928	0.000121481	0.00308859
ENSG00000102471	NDFIP2	0.752488	0.000123683	0.00312543
ENSG00000188739	RBM34	0.73431	0.000123488	0.00312543
ENSG00000187796	CARD9	0.862329	0.00012581	0.00317275
ENSG00000198901	PRC1	0.990964	0.000126484	0.00318331
ENSG00000163083	INHBB	1.50911	0.000127233	0.0031957
ENSG00000273038	RP11-479G22.8	-1.0083	0.000129119	0.0032265
ENSG00000092853	CLSPN	1.12824	0.000129624	0.0032297
ENSG00000163820	FYCO1	-0.662131	0.000131109	0.0032602
ENSG00000011426	ANLN	1.13084	0.000131716	0.00326876
ENSG00000142687	KIAA0319L	-0.636864	0.000133935	0.00331722
ENSG00000175063	UBE2C	1.14045	0.000135588	0.00334487
ENSG00000198873	GRK5	0.682496	0.000135324	0.00334487
ENSG00000153774	CFDP1	0.619899	0.000136565	0.0033623
ENSG00000149179	C11orf49	0.615215	0.000137053	0.00336766
ENSG00000251322	SHANK3	-0.7189	0.000139411	0.00341215
ENSG00000144736	SHQ1	0.733649	0.000141726	0.00344849
ENSG00000152749	GPR180	1.29378	0.000141645	0.00344849
ENSG00000267279	RP11-879F14.2	1.22013	0.00014148	0.00344849
ENSG00000095397	DFNB31	-0.644248	0.000142622	0.00345679
ENSG00000242616	GNG10	0.649586	0.000144781	0.00349368
ENSG00000184371	CSF1	-0.949753	0.000150774	0.00360527
ENSG00000169251	NMD3	0.716814	0.000152931	0.00364984
ENSG00000128965	CHAC1	1.37555	0.000158632	0.00377865
ENSG00000128656	CHN1	1.1368	0.000160268	0.00379206
ENSG00000146729	GBAS	0.990239	0.000160412	0.00379206
ENSG00000168078	PBK	1.14982	0.000165033	0.0038939
ENSG00000108946	PRKAR1A	0.581026	0.000174888	0.00409539
ENSG00000013563	DNASE1L1	0.77603	0.000175752	0.0041079
ENSG00000145386	CCNA2	1.10038	0.000178294	0.00415952
ENSG00000164237	CMBL	0.939631	0.000178923	0.0041664
ENSG00000140511	HAPLN3	0.945463	0.000182228	0.00422887
ENSG00000151014	CCRN4L	1.09697	0.000182285	0.00422887
ENSG00000168685	IL7R	1.04752	0.000183615	0.00425181
ENSG00000159167	STC1	1.34162	0.000184955	0.00427489
ENSG00000204116	CHIC1	0.975089	0.000188073	0.00433891
ENSG00000128591	FLNC	-0.853149	0.00019143	0.00440819
ENSG00000019582	CD74	-1.14633	0.000193664	0.00445142
ENSG00000150594	ADRA2A	1.27462	0.000198928	0.004564
ENSG00000163964	PIGX	0.731301	0.000200591	0.00459367
ENSG00000169679	BUB1	1.07604	0.000203873	0.00466028
ENSG00000143155	TIPRL	0.600658	0.000206725	0.00471682
ENSG00000184205	TSPYL2	-0.746337	0.000210242	0.0047883
ENSG00000163743	RCHY1	0.798516	0.000211431	0.00480601
ENSG00000225190	PLEKHM1	-0.616794	0.000211792	0.00480601
ENSG00000166165	CKB	-0.691464	0.000214326	0.00485467
ENSG00000240849	TMEM189	0.772273	0.000214982	0.0048607
ENSG00000198677	TTC37	0.600439	0.000216604	0.00488849
ENSG00000267350	RP1-178F10.3	-0.789962	0.000218828	0.00492976
ENSG00000272761	RP11-572C15.6	0.713151	0.000223278	0.00502094
ENSG00000082212	ME2	0.650499	0.000231629	0.00517139
ENSG00000131747	TOP2A	1.0843	0.000231538	0.00517139
ENSG00000178999	AURKB	1.0963	0.000230907	0.00517139
ENSG00000107854	TNKS2	0.667137	0.000233036	0.00517514
ENSG00000144827	ABHD10	0.709692	0.000232315	0.00517514
ENSG00000171408	PDE7B	-1.22571	0.000233044	0.00517514
ENSG00000247095	MIR210HG	1.39299	0.000234148	0.00519042
ENSG00000184160	ADRA2C	-1.23518	0.000239994	0.00531055
ENSG00000214135	AC024560.3	0.715352	0.000244736	0.00539631
ENSG00000269936	MIR145	1.19234	0.000246303	0.00541172
ENSG00000158406	HIST1H4H	-0.976741	0.000253449	0.00555892
ENSG00000102032	RENBP	-1.16916	0.000254581	0.00557393
ENSG00000136986	DERL1	0.680721	0.000257013	0.00561732
ENSG00000170624	SGCD	0.616874	0.000258848	0.00564751
ENSG00000041982	TNC	1.14853	0.000259361	0.00564881
ENSG00000152104	PTPN14	0.749818	0.000265014	0.00575625
ENSG00000164109	MAD2L1	0.943362	0.000267443	0.00579443
ENSG00000168246	UBTD2	0.649139	0.00027008	0.00584143
ENSG00000213190	MLLT11	1.14609	0.000270582	0.00584214
ENSG00000130653	PNPLA7	-0.800339	0.000272335	0.00586891
ENSG00000169926	KLF13	-0.822294	0.000272764	0.00586891
ENSG00000102218	RP2	0.788137	0.000277869	0.00594793
ENSG00000116786	PLEKHM2	-0.588687	0.000280933	0.00600319
ENSG00000181904	C5orf24	0.690908	0.000292538	0.00622982
ENSG00000189337	KAZN	0.689224	0.000295334	0.00627862
ENSG00000130304	SLC27A1	-0.671582	0.000296311	0.00628865
ENSG00000170540	ARL6IP1	0.68413	0.000298681	0.00631744
ENSG00000213186	TRIM59	0.8471	0.000304897	0.00642709
ENSG00000152601	MBNL1	0.613458	0.000311366	0.00651933
ENSG00000146072	TNFRSF21	0.595078	0.000317338	0.00663321
ENSG00000105499	PLA2G4C	-0.905628	0.000325564	0.0067824
ENSG00000138297	TIMM23	0.618087	0.000325141	0.0067824
ENSG00000196792	STRN3	0.653892	0.000327482	0.00679962
ENSG00000256618	MTRNR2L1	-0.744851	0.000334112	0.00691422
ENSG00000158859	ADAMTS4	1.23537	0.000337807	0.00696755
ENSG00000137124	ALDH1B1	0.90175	0.00034253	0.00704692
ENSG00000256222	MTRNR2L3	-0.803934	0.000342786	0.00704692
ENSG00000135124	P2RX4	-0.626313	0.00034819	0.00713592
ENSG00000169756	LIMS1	1.10288	0.000348261	0.00713592
ENSG00000157020	SEC13	0.655693	0.000354662	0.00725513
ENSG00000101577	LPIN2	0.957568	0.000356886	0.00728402
ENSG00000162704	ARPC5	0.939824	0.000357536	0.00728402
ENSG00000187479	C11orf96	0.924388	0.000357828	0.00728402
ENSG00000113810	SMC4	0.953056	0.000362763	0.00734845
ENSG00000066557	LRRC40	0.909509	0.000364576	0.0073732
ENSG00000072274	TFRC	1.0628	0.000368649	0.00739554
ENSG00000123374	CDK2	0.862995	0.000366851	0.00739554
ENSG00000133083	DCLK1	-1.13829	0.00036797	0.00739554
ENSG00000267534	S1PR2	1.05196	0.000368308	0.00739554
ENSG00000136940	PDCL	0.766195	0.000387362	0.007746
ENSG00000112679	DUSP22	0.587832	0.000389694	0.00777958
ENSG00000138175	ARL3	0.724149	0.00039029	0.00777958
ENSG00000256642	LINC00273	-0.955966	0.000393751	0.00783603
ENSG00000211459	MT-RNR1	-0.907141	0.000394657	0.00784154
ENSG00000117399	CDC20	0.989144	0.000401715	0.00796905
ENSG00000140718	FTO	0.58087	0.000403979	0.00800123
ENSG00000164211	STARD4	1.0878	0.000409559	0.00808604
ENSG00000169519	METTL15	0.767806	0.000410374	0.0080893
ENSG00000167645	YIF1B	0.757743	0.000411328	0.0080953
ENSG00000140374	ETFA	0.588681	0.000424971	0.00833747
ENSG00000235865	GSN-AS1	-1.05308	0.00043426	0.00850631
ENSG00000152952	PLOD2	1.0451	0.000438197	0.00856716
ENSG00000175182	FAM131A	-0.717828	0.000445632	0.00866096
ENSG00000048471	SNX29	-0.625631	0.000449723	0.00870195
ENSG00000186310	NAP1L3	1.26228	0.000449295	0.00870195
ENSG00000227195	MIR663A	-0.973069	0.000449836	0.00870195
ENSG00000198133	TMEM229B	-1.00795	0.00045273	0.00874436
ENSG00000162981	FAM84A	0.766689	0.000459293	0.00885738
ENSG00000144566	RAB5A	0.59253	0.000461016	0.00887687
ENSG00000187097	ENTPD5	0.697397	0.000462611	0.00888013
ENSG00000141012	GALNS	-0.713264	0.000471378	0.00902062
ENSG00000243130	PSG11	-0.952805	0.000480628	0.00918353
ENSG00000135451	TROAP	0.967522	0.000488249	0.00928641
ENSG00000127418	FGFRL1	-0.741337	0.00048922	0.00929071
ENSG00000130956	HABP4	-0.634974	0.000491403	0.00930379
ENSG00000213599	SLX1A-SULT1A3	-0.882323	0.000490947	0.00930379
ENSG00000143401	ANP32E	0.809194	0.000502626	0.00948744
ENSG00000163975	MFI2	-0.776739	0.000503906	0.00949721
ENSG00000099957	P2RX6	-1.3373	0.000512344	0.00962712
ENSG00000176971	FIBIN	1.19184	0.000511811	0.00962712
ENSG00000268205	CTC-444N24.11	0.791991	0.000513961	0.00964297
ENSG00000170873	MTSS1	-0.810138	0.000516939	0.00966735
ENSG00000120992	LYPLA1	0.608284	0.000521367	0.0097088
ENSG00000075790	BCAP29	0.682374	0.00052543	0.00976987
ENSG00000100889	PCK2	0.942433	0.000526566	0.00977285
ENSG00000111790	FGFR1OP2	0.583675	0.000527159	0.00977285
ENSG00000159658	EFCAB14	0.826586	0.000534446	0.00988103
ENSG00000176890	TYMS	0.800692	0.000535537	0.00988403
ENSG00000168542	COL3A1	0.844641	0.000539839	0.00994868
ENSG00000270188	MTRNR2L11	-0.828408	0.000542055	0.00997478
ENSG00000128567	PODXL	-1.16844	0.000545432	0.0100073
ENSG00000197045	GMFB	0.844104	0.000548484	0.0100485
ENSG00000166741	NNMT	0.933708	0.000557152	0.0101774
ENSG00000112619	PRPH2	0.93867	0.000560708	0.0102274
ENSG00000163584	RPL22L1	0.858793	0.000574715	0.0103916
ENSG00000196782	MAML3	-1.07774	0.000574106	0.0103916
ENSG00000183023	SLC8A1	0.87389	0.000578695	0.0104333
ENSG00000141933	TPGS1	0.637702	0.00058777	0.0105663
ENSG00000214530	STARD10	-0.646327	0.000590932	0.0106078
ENSG00000123496	IL13RA2	-0.722017	0.0005918	0.0106081
ENSG00000138669	PRKG2	-1.19975	0.000609993	0.0109029
ENSG00000161888	SPC24	1.08817	0.000609293	0.0109029
ENSG00000206588	RNU1-28P	-1.18745	0.000621094	0.0109598
ENSG00000206596	RNU1-27P	-1.18745	0.000621094	0.0109598
ENSG00000206652	RNU1-1	-1.18745	0.000621094	0.0109598
ENSG00000206737	RNVU1-18	-1.18745	0.000621094	0.0109598
ENSG00000207005	RNU1-2	-1.18745	0.000621094	0.0109598
ENSG00000207389	RNU1-4	-1.18745	0.000621094	0.0109598
ENSG00000207513	RNU1-3	-1.18745	0.000621094	0.0109598
ENSG00000153956	CACNA2D1	0.727239	0.000626226	0.0110347
ENSG00000122641	INHBA	1.13437	0.000632573	0.0111151
ENSG00000153714	LURAP1L	0.644991	0.000633861	0.011122
ENSG00000138668	HNRNPD	0.597852	0.000637939	0.0111721
ENSG00000145675	PIK3R1	-0.922972	0.000654899	0.0114268
ENSG00000204176	SYT15	0.889794	0.000661776	0.0115306
ENSG00000104131	EIF3J	0.626195	0.000665588	0.0115809
ENSG00000013810	TACC3	0.92542	0.000680973	0.0117664
ENSG00000119314	PTBP3	1.03286	0.000688619	0.011882
ENSG00000148671	ADIRF	-0.641056	0.000700055	0.012046
ENSG00000164305	CASP3	0.721036	0.000699318	0.012046
ENSG00000047932	GOPC	0.778891	0.000704051	0.0120647
ENSG00000136824	SMC2	0.856874	0.000703471	0.0120647
ENSG00000172663	TMEM134	0.894988	0.00070564	0.0120754
ENSG00000164308	ERAP2	-0.82408	0.000713288	0.0121728
ENSG00000136159	NUDT15	0.703042	0.000725156	0.0123415
ENSG00000182319	SGK223	0.828367	0.000724305	0.0123415
ENSG00000211448	DIO2	1.18651	0.000729731	0.0123687
ENSG00000270504	RP11-420L9.5	0.816864	0.000728839	0.0123687
ENSG00000136492	BRIP1	1.0561	0.000731298	0.0123784
ENSG00000130558	OLFM1	-0.750066	0.000737082	0.0124425
ENSG00000144455	SUMF1	-0.597237	0.000736844	0.0124425
ENSG00000138180	CEP55	1.01109	0.000745257	0.0125465
ENSG00000164125	FAM198B	1.09114	0.000746777	0.0125551
ENSG00000225630	MTND2P28	0.84706	0.000758818	0.0127404
ENSG00000134602	MST4	0.883344	0.000759934	0.0127419
ENSG00000166851	PLK1	0.979683	0.000762643	0.0127594
ENSG00000040275	SPDL1	0.628617	0.000769745	0.0128545
ENSG00000115525	ST3GAL5	0.81899	0.000795428	0.0132302
ENSG00000126218	F10	-0.664936	0.000800346	0.0132943
ENSG00000198858	R3HDM4	0.623255	0.00080517	0.0133566
ENSG00000176623	RMDN1	0.715035	0.000807796	0.0133823
ENSG00000186185	KIF18B	0.99835	0.000811756	0.0134301
ENSG00000126787	DLGAP5	1.00208	0.000817322	0.0135042
ENSG00000144642	RBMS3	0.593451	0.000830897	0.0137103
ENSG00000204388	HSPA1B	-0.715509	0.000847561	0.0139484
ENSG00000175274	TP53I11	-0.817011	0.00085101	0.0139726
ENSG00000117151	CTBS	-0.674153	0.000869696	0.0142187
ENSG00000166483	WEE1	0.867652	0.000872404	0.0142443
ENSG00000198843	SELT	0.583399	0.000876042	0.014285
ENSG00000163132	MSX1	-0.616301	0.00088557	0.0143655
ENSG00000166997	CNPY4	0.71377	0.000885594	0.0143655
ENSG00000172824	CES4A	-1.0404	0.000891743	0.0144465
ENSG00000138160	KIF11	1.06415	0.000895249	0.0144773
ENSG00000170153	RNF150	1.26239	0.000895973	0.0144773
ENSG00000213949	ITGA1	0.758984	0.000922113	0.0148612
ENSG00000168209	DDIT4	0.705574	0.000930682	0.0149799
ENSG00000088766	CRLS1	0.750324	0.000939087	0.0150568
ENSG00000182952	HMGN4	0.671241	0.000938403	0.0150568
ENSG00000114841	DNAH1	-0.844448	0.000941935	0.0150831
ENSG00000137801	THBS1	1.1523	0.000945755	0.0151054
ENSG00000222328	RNU2-2P	-1.30449	0.000944885	0.0151054
ENSG00000112715	VEGFA	0.6125	0.00094866	0.0151324
ENSG00000223749	MIR503HG	1.1378	0.000951743	0.0151622
ENSG00000033327	GAB2	-0.726961	0.000954307	0.0151836
ENSG00000143621	ILF2	0.641184	0.000967133	0.0153485
ENSG00000204152	TIMM23B	0.659462	0.000978349	0.0155067
ENSG00000198763	MT-ND2	0.703957	0.000981354	0.0155346
ENSG00000134057	CCNB1	0.868889	0.000994061	0.0156958
ENSG00000106610	STAG3L4	0.794953	0.00100814	0.0158578
ENSG00000187601	MAGEH1	0.859938	0.00101669	0.0159533
ENSG00000169288	MRPL1	0.778959	0.00102053	0.0159922
ENSG00000116120	FARSB	0.600703	0.00102323	0.0160113
ENSG00000197915	HRNR	-0.834932	0.00103319	0.0161096
ENSG00000143553	SNAPIN	0.637542	0.0010424	0.0162328
ENSG00000116096	SPR	-0.798587	0.00105729	0.0163415
ENSG00000199270	RNA5S12	-1.10741	0.00107693	0.0163415
ENSG00000199334	RNA5S11	-1.10741	0.00107693	0.0163415
ENSG00000199337	RNA5S3	-1.10741	0.00107693	0.0163415
ENSG00000199352	RNA5S1	-1.10741	0.00107693	0.0163415
ENSG00000199396	RNA5S5	-1.10741	0.00107693	0.0163415
ENSG00000199910	RNA5S10	-1.10741	0.00107693	0.0163415
ENSG00000200087	SNORA73B	-1.20337	0.00106066	0.0163415
ENSG00000200343	RNA5S8	-1.10741	0.00107693	0.0163415
ENSG00000200370	RNA5S17	-1.10741	0.00107693	0.0163415
ENSG00000200381	RNA5S4	-1.10741	0.00107693	0.0163415
ENSG00000200624	RNA5S6	-1.10741	0.00107693	0.0163415
ENSG00000201355	RNA5S14	-1.10741	0.00107693	0.0163415
ENSG00000201588	RNA5S2	-1.10741	0.00107693	0.0163415
ENSG00000201925	RNA5S15	-1.10741	0.00107693	0.0163415
ENSG00000202257	RNA5S16	-1.10741	0.00107693	0.0163415
ENSG00000202521	RNA5S7	-1.10741	0.00107693	0.0163415
ENSG00000202526	RNA5S13	-1.10741	0.00107693	0.0163415
ENSG00000100485	SOS2	0.629296	0.00107915	0.0163478
ENSG00000133398	MED10	0.693243	0.00107997	0.0163478
ENSG00000182481	KPNA2	0.649007	0.0010919	0.0165005
ENSG00000101057	MYBL2	0.924772	0.00112765	0.0170076
ENSG00000149380	P4HA3	-0.648392	0.00113241	0.0170587
ENSG00000109381	ELF2	0.605357	0.00115684	0.0173637
ENSG00000198130	HIBCH	0.666803	0.00116308	0.0174365
ENSG00000113368	LMNB1	0.956	0.00118576	0.0177124
ENSG00000242193	RP11-568K15.1	-0.641349	0.0011902	0.0177575
ENSG00000162433	AK4	1.08355	0.00119268	0.0177578
ENSG00000267100	ILF3-AS1	-0.762788	0.00119307	0.0177578
ENSG00000168487	BMP1	0.687627	0.00119545	0.0177719
ENSG00000124635	HIST1H2BJ	-0.824243	0.0012537	0.0184089
ENSG00000167925	GHDC	-0.709135	0.00125151	0.0184089
ENSG00000069188	SDK2	-0.633033	0.00126249	0.0184671
ENSG00000137331	IER3	1.26378	0.0012717	0.0185514
ENSG00000130751	NPAS1	1.10207	0.00129135	0.0187502
ENSG00000166922	SCG5	1.21515	0.00128902	0.0187502
ENSG00000134717	BTF3L4	0.584064	0.00132406	0.0190961
ENSG00000166508	MCM7	0.793524	0.00132131	0.0190961
ENSG00000226380	MIR29A	-0.839715	0.00132208	0.0190961
ENSG00000172889	EGFL7	-0.986485	0.0013389	0.0192609
ENSG00000243137	PSG4	-0.802569	0.00133793	0.0192609
ENSG00000189403	HMGB1	0.792968	0.00135281	0.0194304
ENSG00000011332	DPF1	0.895527	0.00135603	0.01944
ENSG00000180354	MTURN	-0.713808	0.00135871	0.0194561
ENSG00000132326	PER2	-0.817803	0.0013609	0.0194652
ENSG00000136603	SKIL	0.64055	0.00137837	0.0196924
ENSG00000003436	TFPI	-0.761248	0.00141011	0.0200312
ENSG00000154721	JAM2	1.20209	0.00142183	0.0201592
ENSG00000159388	BTG2	-0.702373	0.00142289	0.0201592
ENSG00000080822	CLDND1	0.624384	0.0014293	0.0202114
ENSG00000113282	CLINT1	0.669233	0.00146021	0.0205826
ENSG00000146918	NCAPG2	0.808978	0.00145984	0.0205826
ENSG00000169439	SDC2	0.881777	0.00146051	0.0205826
ENSG00000175643	RMI2	0.926195	0.00146338	0.0205998
ENSG00000179021	C3orf38	0.727024	0.0014732	0.0206913
ENSG00000011198	ABHD5	-0.71589	0.00147609	0.0207084
ENSG00000127334	DYRK2	0.635322	0.00148618	0.0208266
ENSG00000075702	WDR62	0.90233	0.00150825	0.0209708
ENSG00000137501	SYTL2	1.14972	0.00150821	0.0209708
ENSG00000063660	GPC1	-0.678786	0.00154399	0.0213758
ENSG00000119487	MAPKAP1	-0.614343	0.0015428	0.0213758
ENSG00000068489	PRR11	1.01171	0.00156215	0.021553
ENSG00000072571	HMMR	1.0478	0.00156223	0.021553
ENSG00000100219	XBP1	0.817237	0.00157192	0.0216249
ENSG00000136244	IL6	1.13421	0.00156959	0.0216249
ENSG00000235027	AC068580.6	-1.03721	0.00158408	0.021758
ENSG00000130517	PGPEP1	-0.641688	0.00159467	0.0218793
ENSG00000089472	HEPH	-0.694036	0.00160218	0.0219582
ENSG00000153879	CEBPG	0.660828	0.00160581	0.0219837
ENSG00000152256	PDK1	1.02383	0.00161044	0.0220229
ENSG00000120526	NUDCD1	0.608063	0.00162724	0.0222282
ENSG00000173530	TNFRSF10D	-0.76585	0.00166434	0.0227101
ENSG00000059573	ALDH18A1	0.880493	0.00167868	0.0228477
ENSG00000109586	GALNT7	-0.635026	0.00167992	0.0228477
ENSG00000024526	DEPDC1	1.03518	0.00168427	0.0228818
ENSG00000198598	MMP17	-0.684431	0.00170701	0.0231654
ENSG00000165704	HPRT1	0.696945	0.00171409	0.0232111
ENSG00000156136	DCK	0.744562	0.00174336	0.0235306
ENSG00000172985	SH3RF3	0.897992	0.0017535	0.0236419
ENSG00000072195	SPEG	-0.580887	0.00175635	0.0236547
ENSG00000132967	HMGB1P5	0.781369	0.00177801	0.0237977
ENSG00000180914	OXTR	1.23234	0.00177778	0.0237977
ENSG00000215769	hsa-mir-6080	-0.685309	0.00177384	0.0237977
ENSG00000272327	RP11-1002K11.1	0.770583	0.0017783	0.0237977
ENSG00000257167	TMPO-AS1	1.05548	0.00179238	0.023933
ENSG00000271614	LINC00936	-1.01536	0.00179196	0.023933
ENSG00000152223	EPG5	-0.651012	0.00182678	0.0243401
ENSG00000112367	FIG4	0.760552	0.00189635	0.0250793
ENSG00000169515	CCDC8	0.654006	0.00193216	0.0254717
ENSG00000172939	OXSR1	0.641878	0.00193059	0.0254717
ENSG00000066279	ASPM	0.983267	0.00193705	0.0255092
ENSG00000064666	CNN2	0.748162	0.00195528	0.0256836
ENSG00000113552	GNPDA1	-0.712998	0.00198799	0.0260699
ENSG00000050393	MCUR1	0.591291	0.00200314	0.026241
ENSG00000120833	SOCS2	0.899617	0.00201341	0.0263477
ENSG00000270066	SCARNA2	-1.04764	0.00203251	0.0265698
ENSG00000175592	FOSL1	-0.64176	0.00203799	0.0266135
ENSG00000054598	FOXC1	0.85726	0.00204192	0.0266138
ENSG00000168389	MFSD2A	0.983617	0.0020522	0.026715
ENSG00000237649	KIFC1	0.977772	0.0020585	0.0267411
ENSG00000166503	HDGFRP3	0.737392	0.00206131	0.0267498
ENSG00000074590	NUAK1	0.882751	0.0020916	0.0270029
ENSG00000121864	ZNF639	0.583143	0.00209543	0.0270237
ENSG00000142856	ITGB3BP	0.972189	0.00211515	0.0272216
ENSG00000158169	FANCC	0.796581	0.00215584	0.0276881
ENSG00000164654	MIOS	0.615422	0.0021681	0.0277596
ENSG00000111452	GPR133	1.1758	0.00217656	0.0278395
ENSG00000259001	RPPH1	-1.06464	0.0021871	0.0279168
ENSG00000185215	TNFAIP2	-0.67867	0.00219311	0.027965
ENSG00000070614	NDST1	0.619671	0.00220548	0.0280652
ENSG00000110042	DTX4	0.75631	0.00222249	0.0281457
ENSG00000139508	SLC46A3	1.00439	0.00221892	0.0281457
ENSG00000148773	MKI67	0.888549	0.0022195	0.0281457
ENSG00000163918	RFC4	0.791933	0.00222482	0.0281457
ENSG00000179454	KLHL28	0.926071	0.00222536	0.0281457
ENSG00000177706	FAM20C	-0.794398	0.00223117	0.028162
ENSG00000141198	TOM1L1	0.722066	0.0022383	0.0282234
ENSG00000248690	HAS2-AS1	0.758092	0.00224312	0.0282556
ENSG00000177854	TMEM187	0.612504	0.00225222	0.028313
ENSG00000050438	SLC4A8	0.69847	0.00225916	0.0283313
ENSG00000269900	RMRP	-1.02076	0.00226628	0.0283752
ENSG00000103175	WFDC1	1.19286	0.00228296	0.0285553
ENSG00000081913	PHLPP1	-0.586736	0.002291	0.0286271
ENSG00000228716	DHFR	0.588538	0.00230882	0.0288209
ENSG00000090889	KIF4A	0.875479	0.00231578	0.0288788
ENSG00000243444	PALM2	1.01164	0.0023351	0.0290616
ENSG00000131389	SLC6A6	-1.0081	0.00235018	0.0291329
ENSG00000120802	TMPO	0.824643	0.00235418	0.0291535
ENSG00000134222	PSRC1	0.793541	0.00236744	0.0292886
ENSG00000169258	GPRIN1	-0.735847	0.00238285	0.0294499
ENSG00000105849	TWISTNB	0.654743	0.00238732	0.0294759
ENSG00000168016	TRANK1	-0.667038	0.0024303	0.0299176
ENSG00000134049	IER3IP1	0.659127	0.00244198	0.0300022
ENSG00000076382	SPAG5	0.852016	0.00244681	0.0300206
ENSG00000111875	ASF1A	0.613594	0.00245803	0.0301102
ENSG00000120675	DNAJC15	0.589071	0.00246751	0.0301433
ENSG00000163359	COL6A3	0.977878	0.00246799	0.0301433
ENSG00000164761	TNFRSF11B	-0.981142	0.00246657	0.0301433
ENSG00000128849	CGNL1	-0.938044	0.00247871	0.0302446
ENSG00000134668	SPOCD1	0.618072	0.00248629	0.0302893
ENSG00000141376	BCAS3	-0.592732	0.00251213	0.030503
ENSG00000183558	HIST2H2AA3	-0.843553	0.00250973	0.030503
ENSG00000105011	ASF1B	0.913255	0.002519	0.030527
ENSG00000139372	TDG	0.963087	0.00252843	0.0306114
ENSG00000087903	RFX2	-0.648027	0.00257706	0.0310494
ENSG00000084234	APLP2	-0.76184	0.00258431	0.0311066
ENSG00000108840	HDAC5	-0.705362	0.00258686	0.0311072
ENSG00000166073	GPR176	-0.583975	0.00259359	0.0311581
ENSG00000198087	CD2AP	0.689042	0.00263301	0.0315405
ENSG00000157456	CCNB2	0.871063	0.00269201	0.0320622
ENSG00000164040	PGRMC2	0.593941	0.00271144	0.0321706
ENSG00000152990	GPR125	-0.593422	0.00272146	0.0321974
ENSG00000217555	CKLF	0.617483	0.0027413	0.0323707
ENSG00000269746	AC009060.1	-0.69262	0.00274002	0.0323707
ENSG00000139926	FRMD6	0.612625	0.00275481	0.0324994
ENSG00000261824	LINC00662	0.67638	0.0027627	0.0325617
ENSG00000159176	CSRP1	0.72841	0.00278058	0.0327105
ENSG00000159063	ALG8	0.623947	0.00282518	0.0331413
ENSG00000204540	PSORS1C1	0.954098	0.00282329	0.0331413
ENSG00000106538	RARRES2	1.17243	0.00284974	0.0333488
ENSG00000223953	C1QTNF5	-0.90631	0.00285239	0.0333488
ENSG00000187840	EIF4EBP1	0.782893	0.00286969	0.0334967
ENSG00000090971	NAT14	0.593685	0.0028822	0.0335888
ENSG00000214176	PLEKHM1P	-0.589106	0.0028849	0.0335888
ENSG00000100100	PIK3IP1	-0.86321	0.00289442	0.0336683
ENSG00000213694	S1PR3	1.04892	0.00289957	0.0336967
ENSG00000128596	CCDC136	-0.597284	0.0029023	0.033697
ENSG00000121690	DEPDC7	-0.725255	0.00296233	0.0342981
ENSG00000106034	CPED1	-0.690752	0.00298845	0.0345363
ENSG00000154839	SKA1	0.902853	0.00299322	0.0345594
ENSG00000138496	PARP9	0.623436	0.00299897	0.0345671
ENSG00000163827	LRRC2	-0.700644	0.00299944	0.0345671
ENSG00000188313	PLSCR1	0.734363	0.00301396	0.0346872
ENSG00000114450	GNB4	0.815619	0.00302061	0.0347147
ENSG00000140398	NEIL1	-0.729524	0.0030448	0.0349283
ENSG00000121068	TBX2	-0.640292	0.00308606	0.0353041
ENSG00000178404	DDC8	-0.884791	0.00308338	0.0353041
ENSG00000112977	DAP	0.683452	0.0030936	0.0353367
ENSG00000137656	BUD13	0.600053	0.00309458	0.0353367
ENSG00000273290	CTC-297N7.8	0.7887	0.0031253	0.0355896
ENSG00000102401	ARMCX3	0.587536	0.00318812	0.0361069
ENSG00000137502	RAB30	0.826079	0.0032202	0.0363381
ENSG00000178078	STAP2	-0.602235	0.00321251	0.0363381
ENSG00000180155	LYNX1	-0.997101	0.00321676	0.0363381
ENSG00000186469	GNG2	1.02979	0.00326729	0.0366371
ENSG00000064652	SNX24	0.753589	0.00327126	0.0366487
ENSG00000072832	CRMP1	-0.637204	0.00328231	0.0367394
ENSG00000135677	GNS	-0.68898	0.00329068	0.0368
ENSG00000170571	EMB	0.687648	0.0033069	0.0369483
ENSG00000133103	COG6	0.779908	0.00331246	0.0369772
ENSG00000111450	STX2	0.667289	0.00332141	0.0370242
ENSG00000243708	PLA2G4B	0.941632	0.00332261	0.0370242
ENSG00000135437	RDH5	-0.832705	0.00333315	0.0371085
ENSG00000069974	RAB27A	0.736865	0.00335934	0.0373334
ENSG00000134463	ECHDC3	-0.763047	0.00339234	0.0375327
ENSG00000115902	SLC1A4	0.96895	0.00340333	0.0375875
ENSG00000074800	ENO1	0.693807	0.00345386	0.0380443
ENSG00000221288	MIR663B	-0.853877	0.00349637	0.0384786
ENSG00000103888	KIAA1199	-0.9854	0.00350254	0.0385125
ENSG00000244586	WNT5A-AS1	1.14001	0.00353623	0.0388144
ENSG00000143367	TUFT1	0.967418	0.00355071	0.0389391
ENSG00000142156	COL6A1	0.839647	0.00356537	0.0390311
ENSG00000229320	KRT8P12	-0.821519	0.00356255	0.0390311
ENSG00000062524	LTK	1.02184	0.00358016	0.0391586
ENSG00000146587	RBAK	0.616866	0.00361922	0.0394473
ENSG00000160813	PPP1R35	0.719484	0.00363928	0.0395899
ENSG00000174939	ASPHD1	0.585453	0.00364184	0.0395899
ENSG00000176994	SMCR8	-0.687868	0.00363712	0.0395899
ENSG00000122952	ZWINT	0.802464	0.00368971	0.0400753
ENSG00000214517	PPME1	0.973998	0.00370665	0.0401543
ENSG00000188419	CHM	0.601699	0.00371421	0.0402012
ENSG00000005884	ITGA3	-0.807019	0.00372484	0.0402463
ENSG00000176438	SYNE3	-0.68708	0.00372254	0.0402463
ENSG00000203722	RAET1G	-0.788078	0.00376034	0.0404895
ENSG00000228544	CCDC183-AS1	-0.861745	0.0037593	0.0404895
ENSG00000171314	PGAM1	0.705485	0.00376933	0.0405513
ENSG00000171100	MTM1	0.689056	0.00385132	0.0412906
ENSG00000071282	LMCD1	1.13799	0.00390101	0.0416442
ENSG00000178726	THBD	-0.980641	0.00391397	0.0417468
ENSG00000170088	TMEM192	-0.835257	0.00397339	0.0422363
ENSG00000251705	RNA5-8SP6	-0.860379	0.00397343	0.0422363
ENSG00000225138	CTD-2228K2.7	-0.807762	0.00399717	0.0424525
ENSG00000167074	TEF	-0.640629	0.00406607	0.0429281
ENSG00000214021	TTLL3	-0.636198	0.00407697	0.0429703
ENSG00000186951	PPARA	-0.621802	0.00409236	0.0430597
ENSG00000185909	KLHDC8B	-0.604372	0.00419615	0.043966
ENSG00000129195	FAM64A	0.916657	0.00420559	0.044028
ENSG00000028277	POU2F2	-0.944618	0.00422298	0.0440995
ENSG00000175183	CSRP2	1.13039	0.0042226	0.0440995
ENSG00000181788	SIAH2	0.723824	0.0042374	0.0441384
ENSG00000118193	KIF14	0.916101	0.00425597	0.0441841
ENSG00000172331	BPGM	0.596138	0.00424931	0.0441841
ENSG00000173950	XXYLT1	0.607533	0.0042528	0.0441841
ENSG00000107796	ACTA2	1.12497	0.00435232	0.0450717
ENSG00000111665	CDCA3	0.840398	0.00438235	0.0453449
ENSG00000065923	SLC9A7	-0.646005	0.00445998	0.0458436
ENSG00000184785	SMIM10	0.703888	0.00445791	0.0458436
ENSG00000159147	DONSON	0.707153	0.00446403	0.0458474
ENSG00000187391	MAGI2	-0.75394	0.0045268	0.0464154
ENSG00000258643	BCL2L2-PABPN1	0.948294	0.00461036	0.0471172
ENSG00000133056	PIK3C2B	0.804741	0.00463973	0.0473254
ENSG00000213523	SRA1	0.626166	0.00463804	0.0473254
ENSG00000246859	STARD4-AS1	1.08413	0.00464213	0.0473254
ENSG00000115107	STEAP3	-0.656129	0.00466699	0.04754
ENSG00000214193	SH3D21	0.895628	0.00468333	0.0476674
ENSG00000135074	ADAM19	1.00451	0.00469814	0.0477791
ENSG00000143228	NUF2	0.931388	0.0047503	0.0481421
ENSG00000133874	RNF122	0.723547	0.0047808	0.0482261
ENSG00000146674	IGFBP3	1.1148	0.0047799	0.0482261
ENSG00000162745	OLFML2B	0.80471	0.00476682	0.0482261
ENSG00000198750	GATSL2	-0.60531	0.00477131	0.0482261
ENSG00000127564	PKMYT1	0.888382	0.00482413	0.0485061
ENSG00000183155	RABIF	0.726009	0.00483472	0.0485311
ENSG00000257207	LIMS3	0.946635	0.00483949	0.0485311
ENSG00000074527	NTN4	1.01797	0.00486399	0.0487102
ENSG00000132170	PPARG	-0.96223	0.00487743	0.0487684
ENSG00000128683	GAD1	-0.768123	0.00493384	0.049212
ENSG00000082996	RNF13	0.657598	0.00495617	0.0493163
ENSG00000206190	ATP10A	0.779941	0.00496819	0.0493964
ENSG00000149313	AASDHPPT	0.610123	0.00501518	0.0496054
ENSG00000164466	SFXN1	0.77219	0.00503431	0.0497362
ENSG00000153823	PID1	0.779849	0.00505627	0.0499137

## Sheet: UPF1 KD
Genes differentially expressed upon UPF1 silencing
LogFC > 0.58 or < -0.58
Adj. pvalue < 0.05
GeneID	GeneSymbol	log2FoldChange	pvalue	padj
ENSG00000137672	TRPC6	-5.54573	6.20954e-53	2.26996e-49
ENSG00000228221	LINC00578	-5.4309	6.69861e-20	5.85824e-18
ENSG00000240583	AQP1	-5.19005	3.65608e-23	5.56883e-21
ENSG00000246430	LINC00968	-5.02673	2.40223e-13	7.6762e-12
ENSG00000267194	RP1-193H18.2	-4.9805	1.72216e-18	1.26416e-16
ENSG00000197766	CFD	-4.83966	2.50568e-47	3.52298e-44
ENSG00000106823	ECM2	-4.837	9.86951e-48	1.50329e-44
ENSG00000172322	CLEC12A	-4.83367	4.89284e-24	9.03347e-22
ENSG00000254254	RP11-17A4.2	-4.67664	1.20678e-11	2.7921e-10
ENSG00000241644	INMT	-4.65352	6.73709e-34	2.93192e-31
ENSG00000101251	SEL1L2	-4.63801	2.53235e-12	6.77657e-11
ENSG00000144285	SCN1A	-4.62935	3.24882e-14	1.21934e-12
ENSG00000157766	ACAN	-4.58391	1.15598e-23	1.88651e-21
ENSG00000182054	IDH2	-4.48924	1.47974e-61	6.76167e-58
ENSG00000150594	ADRA2A	-4.47917	6.09349e-13	1.82585e-11
ENSG00000082497	SERTAD4	-4.44824	1.85464e-25	4.03027e-23
ENSG00000136244	IL6	-4.38286	1.57886e-24	3.00608e-22
ENSG00000182255	KCNA4	-4.37408	6.64357e-10	1.08518e-08
ENSG00000143341	HMCN1	-4.35735	4.04874e-50	9.25037e-47
ENSG00000115380	EFEMP1	-4.32615	1.97981e-12	5.37695e-11
ENSG00000174697	LEP	-4.27265	3.25769e-09	4.63018e-08
ENSG00000106819	ASPN	-4.25903	3.32648e-16	1.80957e-14
ENSG00000133169	BEX1	-4.25341	9.24423e-73	8.4483e-69
ENSG00000124249	KCNK15	-4.23905	1.87423e-25	4.03027e-23
ENSG00000103888	KIAA1199	-4.21898	1.13761e-10	2.17959e-09
ENSG00000138135	CH25H	-4.20966	4.57868e-23	6.69513e-21
ENSG00000101098	RIMS4	-4.16089	1.0378e-12	2.94548e-11
ENSG00000087495	PHACTR3	-4.15435	9.81835e-27	2.5276e-24
ENSG00000255364	RP11-94A24.1	-4.15181	6.7283e-18	4.60598e-16
ENSG00000235770	LINC00607	-4.1479	9.96073e-23	1.38979e-20
ENSG00000142910	TINAGL1	-4.14625	9.62942e-13	2.7501e-11
ENSG00000237697	LINC00312	-4.1441	4.84596e-10	8.21656e-09
ENSG00000154556	SORBS2	-4.0938	2.40458e-12	6.47289e-11
ENSG00000162383	SLC1A7	-4.08524	1.09947e-13	3.74814e-12
ENSG00000155511	GRIA1	-4.06958	1.10372e-10	2.12132e-09
ENSG00000072952	MRVI1	-4.05538	1.72097e-09	2.59323e-08
ENSG00000172403	SYNPO2	-4.04108	2.53689e-13	8.09236e-12
ENSG00000171385	KCND3	-4.031	1.45257e-34	6.98688e-32
ENSG00000078725	BRINP1	-4.00936	1.31298e-08	1.65394e-07
ENSG00000153930	ANKFN1	-3.98891	1.63556e-10	3.04738e-09
ENSG00000134363	FST	-3.98722	2.46078e-49	4.49781e-46
ENSG00000231574	RP11-91K9.1	-3.95549	1.2835e-08	1.62127e-07
ENSG00000060718	COL11A1	-3.9541	7.42431e-14	2.62479e-12
ENSG00000165124	SVEP1	-3.93558	4.78796e-12	1.21379e-10
ENSG00000071282	LMCD1	-3.92249	5.90374e-11	1.19632e-09
ENSG00000231445	TIMM8AP1	-3.9217	2.51654e-12	6.74447e-11
ENSG00000189221	MAOA	-3.89559	2.99336e-37	1.76492e-34
ENSG00000016391	CHDH	-3.88656	1.96049e-35	1.05394e-32
ENSG00000139132	FGD4	-3.88539	1.93934e-37	1.26597e-34
ENSG00000102678	FGF9	-3.88468	9.41649e-24	1.56468e-21
ENSG00000102760	RGCC	-3.87771	1.42896e-09	2.1863e-08
ENSG00000103175	WFDC1	-3.8725	7.43768e-21	7.63741e-19
ENSG00000166923	GREM1	-3.85871	2.22971e-34	1.01887e-31
ENSG00000228495	LINC01013	-3.84942	2.66931e-17	1.69409e-15
ENSG00000105989	WNT2	-3.84134	1.80837e-07	1.77889e-06
ENSG00000111452	GPR133	-3.83653	1.27209e-07	1.29245e-06
ENSG00000230838	AC093850.2	-3.80616	1.21443e-09	1.88914e-08
ENSG00000182575	NXPH3	-3.79186	1.21654e-10	2.31625e-09
ENSG00000166396	SERPINB7	-3.78639	3.78372e-26	9.47382e-24
ENSG00000170624	SGCD	-3.77575	5.55393e-39	4.22978e-36
ENSG00000259450	RP11-265N7.1	-3.75276	4.65195e-15	2.06882e-13
ENSG00000230928	RP11-34A14.3	-3.74379	6.7633e-17	4.02669e-15
ENSG00000155011	DKK2	-3.74033	7.55058e-30	2.37948e-27
ENSG00000113389	NPR3	-3.73491	8.18179e-33	3.25101e-30
ENSG00000169271	HSPB3	-3.73231	1.00317e-07	1.04597e-06
ENSG00000130176	CNN1	-3.72634	2.3725e-10	4.28927e-09
ENSG00000179869	ABCA13	-3.72008	7.32572e-12	1.77625e-10
ENSG00000213626	LBH	-3.70692	7.38817e-12	1.78626e-10
ENSG00000168427	KLHL30	-3.68961	2.27042e-08	2.72123e-07
ENSG00000087245	MMP2	-3.6777	6.19867e-13	1.8513e-11
ENSG00000225166	AC012462.2	-3.66392	2.32086e-07	2.22564e-06
ENSG00000151320	AKAP6	-3.64985	7.00766e-09	9.32212e-08
ENSG00000259345	RP11-624L4.1	-3.64812	1.2774e-19	1.08094e-17
ENSG00000211448	DIO2	-3.63908	4.84855e-14	1.75142e-12
ENSG00000185008	ROBO2	-3.62194	1.08019e-07	1.11673e-06
ENSG00000104213	PDGFRL	-3.61862	1.4262e-15	6.91459e-14
ENSG00000260841	CTC-205M6.5	-3.59286	1.13879e-14	4.6986e-13
ENSG00000103257	SLC7A5	-3.57392	1.96528e-20	1.8906e-18
ENSG00000137675	MMP27	-3.5635	8.52802e-09	1.12221e-07
ENSG00000100842	EFS	-3.56275	8.60658e-14	3.00212e-12
ENSG00000176971	FIBIN	-3.55753	8.58321e-07	7.23125e-06
ENSG00000236013	RP3-332B22.1	-3.53682	1.31392e-07	1.33347e-06
ENSG00000129465	RIPK3	-3.53615	7.33707e-33	2.98016e-30
ENSG00000128165	ADM2	-3.53406	1.17421e-19	9.98245e-18
ENSG00000108984	MAP2K6	-3.53391	5.3522e-34	2.38604e-31
ENSG00000142149	HUNK	-3.52576	1.61355e-25	3.59665e-23
ENSG00000253864	AC131025.8	-3.52375	2.07086e-29	6.00814e-27
ENSG00000260578	CTD-2541J13.1	-3.51597	7.37684e-37	4.21356e-34
ENSG00000115461	IGFBP5	-3.51357	1.37073e-07	1.38498e-06
ENSG00000187758	ADH1A	-3.49	8.08601e-07	6.86148e-06
ENSG00000106236	NPTX2	-3.47841	1.10371e-22	1.49434e-20
ENSG00000126785	RHOJ	-3.47472	4.61311e-07	4.14545e-06
ENSG00000125414	MYH2	-3.47433	1.64267e-07	1.63356e-06
ENSG00000144218	AFF3	-3.46692	6.68108e-17	3.99075e-15
ENSG00000272761	RP11-572C15.6	-3.46191	3.54797e-07	3.26043e-06
ENSG00000103569	AQP9	-3.4618	7.78193e-07	6.64044e-06
ENSG00000227825	SLC9A7P1	-3.45568	3.43899e-13	1.07266e-11
ENSG00000005471	ABCB4	-3.44505	1.74602e-19	1.44406e-17
ENSG00000078018	MAP2	-3.43863	2.53625e-14	9.71856e-13
ENSG00000230918	AC008063.2	-3.43676	1.978e-09	2.93725e-08
ENSG00000173406	DAB1	-3.43275	5.75178e-18	3.98224e-16
ENSG00000170962	PDGFD	-3.43189	3.33004e-08	3.84362e-07
ENSG00000154188	ANGPT1	-3.4317	1.8517e-24	3.48921e-22
ENSG00000102468	HTR2A	-3.42878	6.78018e-23	9.68188e-21
ENSG00000041982	TNC	-3.42786	4.0229e-09	5.59168e-08
ENSG00000197769	MAP1LC3C	-3.42196	1.10853e-09	1.73473e-08
ENSG00000224397	RP11-290F20.3	-3.41949	1.93179e-11	4.2851e-10
ENSG00000134198	TSPAN2	-3.38944	5.51019e-11	1.12657e-09
ENSG00000228914	OR1H1P	-3.38423	1.34941e-06	1.08177e-05
ENSG00000272403	RP1-93H18.7	-3.37334	6.23582e-09	8.38693e-08
ENSG00000230500	RP11-360I20.2	-3.37282	4.59122e-06	3.20054e-05
ENSG00000115468	EFHD1	-3.35566	9.41412e-07	7.83567e-06
ENSG00000224259	LINC01133	-3.35166	2.16033e-15	1.02032e-13
ENSG00000113361	CDH6	-3.34716	2.19766e-11	4.82219e-10
ENSG00000064205	WISP2	-3.34076	2.35125e-27	6.32003e-25
ENSG00000156466	GDF6	-3.338	1.25369e-09	1.94195e-08
ENSG00000150051	MKX	-3.32971	1.04968e-06	8.64629e-06
ENSG00000154258	ABCA9	-3.32932	2.75331e-16	1.525e-14
ENSG00000013293	SLC7A14	-3.32663	8.23056e-26	1.90428e-23
ENSG00000154721	JAM2	-3.32177	6.68109e-44	6.78428e-41
ENSG00000117266	CDK18	-3.3202	6.32597e-08	6.84583e-07
ENSG00000248869	RP11-138I17.1	-3.31841	2.90875e-06	2.1516e-05
ENSG00000174600	CMKLR1	-3.31795	2.65075e-10	4.75003e-09
ENSG00000171873	ADRA1D	-3.30349	6.86504e-11	1.36866e-09
ENSG00000046889	PREX2	-3.29095	8.24286e-10	1.31929e-08
ENSG00000117600	LPPR4	-3.2869	1.3493e-12	3.76525e-11
ENSG00000132465	IGJ	-3.27267	7.05791e-18	4.8136e-16
ENSG00000139329	LUM	-3.26832	3.96137e-10	6.86963e-09
ENSG00000146122	DAAM2	-3.25552	2.47001e-23	3.89197e-21
ENSG00000175183	CSRP2	-3.25469	4.74392e-36	2.62756e-33
ENSG00000148288	GBGT1	-3.24745	2.17816e-11	4.79091e-10
ENSG00000146950	SHROOM2	-3.24317	3.71559e-09	5.21209e-08
ENSG00000105664	COMP	-3.2387	5.28819e-11	1.08726e-09
ENSG00000169071	ROR2	-3.23673	8.12242e-12	1.94831e-10
ENSG00000162878	PKDCC	-3.23411	8.53165e-45	9.74635e-42
ENSG00000174325	DIRC1	-3.23109	4.75662e-06	3.3045e-05
ENSG00000237352	RP11-145M4.3	-3.22136	8.05442e-07	6.84614e-06
ENSG00000137801	THBS1	-3.21962	1.20159e-07	1.22903e-06
ENSG00000175538	KCNE3	-3.21888	8.55068e-07	7.21224e-06
ENSG00000188393	CLEC2A	-3.21065	3.10547e-14	1.17276e-12
ENSG00000111913	FAM65B	-3.20943	1.66146e-06	1.30335e-05
ENSG00000110723	EXPH5	-3.20773	1.74512e-25	3.84306e-23
ENSG00000261295	RP11-524D16__A.3	-3.20535	9.13156e-12	2.1761e-10
ENSG00000177679	SRRM3	-3.19676	5.8843e-12	1.45934e-10
ENSG00000197093	GAL3ST4	-3.19483	5.92294e-15	2.58994e-13
ENSG00000185565	LSAMP	-3.19374	2.9839e-09	4.27092e-08
ENSG00000246859	STARD4-AS1	-3.19203	3.78634e-21	4.07098e-19
ENSG00000146374	RSPO3	-3.18952	5.2235e-07	4.63247e-06
ENSG00000083067	TRPM3	-3.18576	1.73507e-06	1.35528e-05
ENSG00000111424	VDR	-3.17821	9.42213e-30	2.8703e-27
ENSG00000261340	RP11-215H22.1	-3.17367	8.94016e-06	5.81111e-05
ENSG00000137507	LRRC32	-3.16949	1.86977e-07	1.83149e-06
ENSG00000143196	DPT	-3.16597	5.82697e-24	1.04417e-21
ENSG00000228561	RP11-114M1.1	-3.16208	8.46357e-06	5.53478e-05
ENSG00000150540	HNMT	-3.1599	5.7064e-29	1.60464e-26
ENSG00000269936	MIR145	-3.15953	3.02482e-23	4.68539e-21
ENSG00000123358	NR4A1	-3.15634	3.51431e-14	1.30824e-12
ENSG00000163431	LMOD1	-3.1482	1.43815e-07	1.4459e-06
ENSG00000154678	PDE1C	-3.14082	9.82706e-22	1.16454e-19
ENSG00000231465	RP11-542K23.9	-3.13468	1.20809e-05	7.62221e-05
ENSG00000153071	DAB2	-3.1235	8.43361e-09	1.11059e-07
ENSG00000129467	ADCY4	-3.12312	3.90182e-29	1.11434e-26
ENSG00000173641	HSPB7	-3.11692	5.26458e-07	4.66348e-06
ENSG00000168955	TM4SF20	-3.11011	2.3059e-07	2.21362e-06
ENSG00000172379	ARNT2	-3.10841	1.52644e-08	1.90056e-07
ENSG00000205221	VIT	-3.10347	9.86198e-07	8.16013e-06
ENSG00000153885	KCTD15	-3.10311	7.86507e-21	7.94242e-19
ENSG00000121552	CSTA	-3.09622	8.93087e-07	7.48564e-06
ENSG00000224413	AP001476.2	-3.08831	4.42168e-07	3.99108e-06
ENSG00000125266	EFNB2	-3.08299	6.40806e-22	7.86083e-20
ENSG00000080573	COL5A3	-3.0825	4.79012e-07	4.28345e-06
ENSG00000135218	CD36	-3.08036	6.76753e-13	2.00807e-11
ENSG00000100368	CSF2RB	-3.07865	6.93879e-09	9.24397e-08
ENSG00000259649	RP11-351M8.1	-3.07773	1.34383e-05	8.36661e-05
ENSG00000134986	NREP	-3.07372	5.75278e-41	4.77951e-38
ENSG00000188042	ARL4C	-3.07262	4.91026e-35	2.56428e-32
ENSG00000071242	RPS6KA2	-3.07034	1.64903e-51	4.30584e-48
ENSG00000106483	SFRP4	-3.05562	6.15227e-32	2.24902e-29
ENSG00000187173	LCE2A	-3.05297	4.35139e-11	9.03803e-10
ENSG00000166483	WEE1	-3.05155	1.22679e-29	3.61665e-27
ENSG00000182901	RGS7	-3.05081	2.59934e-06	1.95277e-05
ENSG00000180155	LYNX1	-3.0466	4.27208e-07	3.87134e-06
ENSG00000090539	CHRD	-3.04215	9.20046e-17	5.38994e-15
ENSG00000132329	RAMP1	-3.03758	3.40781e-07	3.14427e-06
ENSG00000175084	DES	-3.03458	3.84734e-07	3.51609e-06
ENSG00000132832	RP11-445H22.3	-3.03336	6.89964e-08	7.4227e-07
ENSG00000147027	TMEM47	-3.0304	6.72095e-38	4.67819e-35
ENSG00000169851	PCDH7	-3.02519	1.12355e-14	4.65265e-13
ENSG00000128617	OPN1SW	-3.01581	6.71319e-10	1.09459e-08
ENSG00000175274	TP53I11	-3.00666	1.01269e-17	6.78018e-16
ENSG00000234156	RP11-64P14.7	-3.00384	1.00538e-05	6.4569e-05
ENSG00000148798	INA	-3.0014	3.65484e-15	1.64946e-13
ENSG00000101412	E2F1	-2.99989	4.22984e-23	6.33713e-21
ENSG00000136960	ENPP2	-2.99691	6.16718e-07	5.39606e-06
ENSG00000145526	CDH18	-2.99522	2.35058e-13	7.52434e-12
ENSG00000248222	CTB-174D11.1	-2.99402	3.2269e-08	3.74009e-07
ENSG00000139174	PRICKLE1	-2.98574	3.31871e-10	5.84951e-09
ENSG00000164099	PRSS12	-2.98405	1.87398e-21	2.10138e-19
ENSG00000198327	HIST1H4F	-2.98026	1.88674e-18	1.37393e-16
ENSG00000214402	LCNL1	-2.96812	3.421e-05	0.000193135
ENSG00000169583	CLIC3	-2.96134	4.8009e-26	1.18582e-23
ENSG00000168743	NPNT	-2.95917	1.4896e-05	9.16422e-05
ENSG00000189129	PLAC9	-2.95856	2.18983e-15	1.03159e-13
ENSG00000204291	COL15A1	-2.95327	3.88382e-06	2.77841e-05
ENSG00000182010	RTKN2	-2.95047	5.89848e-08	6.44811e-07
ENSG00000133687	TMTC1	-2.94911	1.6871e-84	3.08368e-80
ENSG00000269990	CTD-3074O7.12	-2.94406	2.45704e-15	1.15449e-13
ENSG00000134201	GSTM5	-2.94187	1.54335e-14	6.1639e-13
ENSG00000164932	CTHRC1	-2.94111	1.69716e-21	1.95099e-19
ENSG00000112902	SEMA5A	-2.93813	6.98778e-24	1.21641e-21
ENSG00000249669	MIR143HG	-2.93666	5.42196e-26	1.28705e-23
ENSG00000003137	CYP26B1	-2.93078	6.3553e-09	8.54134e-08
ENSG00000261105	RP11-173B14.5	-2.92654	1.75404e-14	6.90955e-13
ENSG00000117525	F3	-2.92536	1.36569e-31	4.89452e-29
ENSG00000127083	OMD	-2.92232	2.7222e-05	0.000157507
ENSG00000169218	RSPO1	-2.91796	8.36767e-05	0.00042698
ENSG00000255043	NAV2-AS5	-2.916	4.27202e-06	3.00554e-05
ENSG00000140285	FGF7	-2.91427	3.00684e-09	4.30039e-08
ENSG00000196549	MME	-2.91275	1.80262e-07	1.77427e-06
ENSG00000224822	THRB-IT1	-2.91078	1.11744e-05	7.09681e-05
ENSG00000105855	ITGB8	-2.90459	6.04761e-07	5.30669e-06
ENSG00000141338	ABCA8	-2.90095	1.70418e-05	0.000103142
ENSG00000065320	NTN1	-2.8976	4.75692e-21	4.99695e-19
ENSG00000171509	RXFP1	-2.89741	8.72311e-05	0.0004424
ENSG00000198759	EGFL6	-2.89686	6.16606e-05	0.000326582
ENSG00000111859	NEDD9	-2.89418	2.98346e-06	2.19615e-05
ENSG00000176532	PRR15	-2.89292	7.17227e-10	1.16322e-08
ENSG00000260359	RP11-4F5.2	-2.89256	2.69917e-07	2.5536e-06
ENSG00000149970	CNKSR2	-2.8915	1.94242e-07	1.89757e-06
ENSG00000162493	PDPN	-2.88778	1.70709e-05	0.000103284
ENSG00000070193	FGF10	-2.88622	5.749e-05	0.000307239
ENSG00000164920	OSR2	-2.88609	6.14399e-16	3.16338e-14
ENSG00000150281	CTF1	-2.88311	7.91515e-14	2.78217e-12
ENSG00000227145	IL21-AS1	-2.88165	1.25446e-05	7.88755e-05
ENSG00000129116	PALLD	-2.88138	1.03728e-22	1.43632e-20
ENSG00000122176	FMOD	-2.8783	4.16221e-23	6.28734e-21
ENSG00000019991	HGF	-2.87396	1.02751e-08	1.33672e-07
ENSG00000140044	JDP2	-2.87387	2.01137e-21	2.2417e-19
ENSG00000145423	SFRP2	-2.86945	9.08993e-06	5.89169e-05
ENSG00000166482	MFAP4	-2.86943	8.13261e-08	8.65742e-07
ENSG00000069431	ABCC9	-2.8662	3.24359e-15	1.48587e-13
ENSG00000162849	KIF26B	-2.86131	2.68149e-19	2.14966e-17
ENSG00000172061	LRRC15	-2.86101	7.6364e-06	5.06452e-05
ENSG00000077942	FBLN1	-2.86044	4.94462e-09	6.77494e-08
ENSG00000138028	CGREF1	-2.86016	7.55122e-18	5.1309e-16
ENSG00000105639	JAK3	-2.85741	7.23216e-08	7.7485e-07
ENSG00000004776	HSPB6	-2.85705	4.19264e-06	2.95652e-05
ENSG00000115457	IGFBP2	-2.85346	5.31615e-19	4.13483e-17
ENSG00000163661	PTX3	-2.85012	3.15546e-09	4.49888e-08
ENSG00000087589	CASS4	-2.84889	1.6245e-05	9.88518e-05
ENSG00000165202	OR1Q1	-2.84729	0.000109275	0.000537496
ENSG00000099260	PALMD	-2.84567	3.55438e-09	5.00515e-08
ENSG00000118523	CTGF	-2.84408	3.64807e-22	4.69573e-20
ENSG00000236841	AC007750.5	-2.84398	8.99656e-09	1.18047e-07
ENSG00000112984	KIF20A	-2.84354	5.431e-17	3.29793e-15
ENSG00000137727	ARHGAP20	-2.84222	7.23787e-10	1.17282e-08
ENSG00000133110	POSTN	-2.83341	5.96001e-16	3.07732e-14
ENSG00000006747	SCIN	-2.83161	3.14535e-12	8.26015e-11
ENSG00000134516	DOCK2	-2.82998	4.19951e-21	4.46271e-19
ENSG00000251370	CTD-2201E9.1	-2.82749	3.20513e-06	2.33755e-05
ENSG00000188783	PRELP	-2.82747	1.88429e-05	0.000112922
ENSG00000213694	S1PR3	-2.82703	2.96462e-31	1.0224e-28
ENSG00000124212	PTGIS	-2.82691	1.81111e-06	1.40986e-05
ENSG00000061918	GUCY1B3	-2.82527	6.85798e-15	2.94249e-13
ENSG00000132821	VSTM2L	-2.82223	1.65954e-07	1.64764e-06
ENSG00000131773	KHDRBS3	-2.81249	9.27395e-42	8.07187e-39
ENSG00000163359	COL6A3	-2.81199	6.95013e-20	6.04926e-18
ENSG00000185585	OLFML2A	-2.8098	1.28384e-05	8.04913e-05
ENSG00000137960	GIPC2	-2.8089	2.35373e-11	5.15846e-10
ENSG00000108950	FAM20A	-2.80688	3.9295e-07	3.58758e-06
ENSG00000261553	RP11-29G8.3	-2.79828	5.91246e-13	1.7833e-11
ENSG00000254987	RP11-563P16.1	-2.79749	0.000147247	0.000698516
ENSG00000143061	IGSF3	-2.79627	2.93844e-12	7.76138e-11
ENSG00000049540	ELN	-2.79407	6.91056e-38	4.67819e-35
ENSG00000091129	NRCAM	-2.79055	2.7634e-08	3.25448e-07
ENSG00000196616	ADH1B	-2.7905	0.000142325	0.000676924
ENSG00000072422	RHOBTB1	-2.78846	2.59116e-37	1.63315e-34
ENSG00000236304	AP001189.4	-2.78663	2.82987e-05	0.00016322
ENSG00000233117	LINC00702	-2.7851	6.60961e-05	0.000346957
ENSG00000176658	MYO1D	-2.78416	3.46194e-08	3.97971e-07
ENSG00000125848	FLRT3	-2.78401	1.15144e-09	1.79573e-08
ENSG00000127954	STEAP4	-2.78392	0.000137248	0.000655846
ENSG00000084636	COL16A1	-2.78316	3.97404e-08	4.50884e-07
ENSG00000184347	SLIT3	-2.78169	5.65532e-07	4.9888e-06
ENSG00000138131	LOXL4	-2.78159	6.8708e-06	4.61756e-05
ENSG00000150394	CDH8	-2.78132	2.89787e-11	6.22411e-10
ENSG00000175746	C15orf54	-2.77682	0.000102191	0.00050688
ENSG00000272777	RP11-571L19.8	-2.77298	2.05391e-06	1.5767e-05
ENSG00000064787	BCAS1	-2.76882	2.97671e-06	2.19212e-05
ENSG00000086991	NOX4	-2.76545	3.1263e-08	3.6304e-07
ENSG00000102466	FGF14	-2.76539	1.28536e-15	6.265e-14
ENSG00000164056	SPRY1	-2.7643	1.63119e-10	3.04234e-09
ENSG00000092621	PHGDH	-2.76321	6.519e-14	2.33179e-12
ENSG00000139874	SSTR1	-2.76269	3.77832e-15	1.70099e-13
ENSG00000120318	ARAP3	-2.76254	4.24345e-15	1.89638e-13
ENSG00000102683	SGCG	-2.7555	6.45251e-15	2.78815e-13
ENSG00000156486	KCNS2	-2.75459	4.86181e-10	8.22817e-09
ENSG00000038427	VCAN	-2.75113	5.45252e-17	3.30004e-15
ENSG00000174348	PODN	-2.75097	0.000109486	0.000538385
ENSG00000176595	KBTBD11	-2.75076	3.75038e-11	7.90652e-10
ENSG00000121361	KCNJ8	-2.74655	1.19188e-12	3.36192e-11
ENSG00000074219	TEAD2	-2.74162	7.648e-16	3.91569e-14
ENSG00000107317	PTGDS	-2.73462	1.43302e-39	1.13881e-36
ENSG00000140682	TGFB1I1	-2.72581	3.26619e-16	1.78741e-14
ENSG00000183688	FAM101B	-2.72461	1.9992e-45	2.43609e-42
ENSG00000261051	RP11-274H2.5	-2.72295	5.05722e-05	0.000274943
ENSG00000105889	STEAP1B	-2.71962	3.70532e-08	4.23287e-07
ENSG00000142102	ATHL1	-2.71695	9.06757e-16	4.55322e-14
ENSG00000138758	SEPT11	-2.71581	9.55651e-31	3.11918e-28
ENSG00000149591	TAGLN	-2.71557	6.11492e-07	5.3529e-06
ENSG00000106034	CPED1	-2.70854	9.87549e-22	1.16454e-19
ENSG00000259250	RP11-50C13.1	-2.70673	3.05189e-05	0.000174702
ENSG00000124749	COL21A1	-2.70418	4.97452e-06	3.43369e-05
ENSG00000164694	FNDC1	-2.703	4.09236e-06	2.89586e-05
ENSG00000123096	SSPN	-2.70225	5.08886e-10	8.5491e-09
ENSG00000148803	FUOM	-2.70107	2.20207e-23	3.49995e-21
ENSG00000136153	LMO7	-2.70098	2.63413e-20	2.45647e-18
ENSG00000129009	ISLR	-2.69764	2.36646e-19	1.93099e-17
ENSG00000145358	DDIT4L	-2.69246	1.79315e-19	1.47636e-17
ENSG00000036672	USP2	-2.6924	0.000268901	0.00118348
ENSG00000162430	SEPN1	-2.69142	4.38014e-22	5.52139e-20
ENSG00000165682	CLEC1B	-2.68924	0.000275903	0.00120818
ENSG00000116711	PLA2G4A	-2.68734	1.57009e-17	1.02129e-15
ENSG00000112297	AIM1	-2.68545	1.3672e-13	4.55186e-12
ENSG00000165617	DACT1	-2.68479	3.538e-18	2.48721e-16
ENSG00000260977	RP11-333I13.1	-2.68397	1.51075e-09	2.30082e-08
ENSG00000171812	COL8A2	-2.6821	7.69332e-07	6.58018e-06
ENSG00000239590	OR1J4	-2.68175	0.000163314	0.000765986
ENSG00000265242	RP11-649A18.7	-2.67821	2.25936e-06	1.71382e-05
ENSG00000260539	RP11-252A24.7	-2.67417	5.00046e-10	8.43159e-09
ENSG00000128573	FOXP2	-2.67186	3.54572e-07	3.25999e-06
ENSG00000122707	RECK	-2.66418	5.50107e-23	7.98005e-21
ENSG00000153064	BANK1	-2.6604	2.79777e-05	0.000161572
ENSG00000260804	RP11-566E18.3	-2.65972	2.61561e-11	5.67118e-10
ENSG00000198947	DMD	-2.65761	2.30449e-09	3.37782e-08
ENSG00000229720	RP3-495K2.2	-2.6543	0.000260271	0.00115104
ENSG00000249835	VCAN-AS1	-2.65207	0.00010643	0.000525765
ENSG00000177363	LRRN4CL	-2.64299	8.32384e-05	0.000424862
ENSG00000203706	SERTAD4-AS1	-2.64181	5.74277e-10	9.55107e-09
ENSG00000166387	PPFIBP2	-2.63671	1.38822e-19	1.16931e-17
ENSG00000079215	SLC1A3	-2.63553	2.34362e-14	9.03729e-13
ENSG00000182700	IGIP	-2.63408	2.47943e-15	1.1561e-13
ENSG00000178202	KDELC2	-2.63194	4.16155e-19	3.27866e-17
ENSG00000011465	DCN	-2.63171	2.91233e-07	2.72703e-06
ENSG00000259953	RP11-4O1.2	-2.63058	2.31093e-07	2.21728e-06
ENSG00000162630	B3GALT2	-2.62724	1.94528e-10	3.57705e-09
ENSG00000260604	RP1-140K8.5	-2.62577	2.84954e-06	2.11379e-05
ENSG00000165507	C10orf10	-2.62463	0.000139311	0.00066449
ENSG00000163430	FSTL1	-2.62443	3.09373e-20	2.85592e-18
ENSG00000114251	WNT5A	-2.62283	1.4876e-42	1.43107e-39
ENSG00000056998	GYG2	-2.61861	1.99965e-10	3.66964e-09
ENSG00000184185	KCNJ12	-2.61849	3.10532e-14	1.17276e-12
ENSG00000091986	CCDC80	-2.61695	1.61131e-14	6.40251e-13
ENSG00000120262	CCDC170	-2.61569	8.15175e-10	1.30585e-08
ENSG00000172164	SNTB1	-2.61314	1.04819e-15	5.22039e-14
ENSG00000226965	AC003088.1	-2.61169	6.50474e-05	0.000342337
ENSG00000214357	NEURL1B	-2.60804	1.64313e-10	3.05837e-09
ENSG00000170577	SIX2	-2.60694	9.05412e-05	0.000457284
ENSG00000109625	CPZ	-2.59773	0.000144327	0.000686088
ENSG00000135424	ITGA7	-2.59569	1.23749e-09	1.92338e-08
ENSG00000146966	DENND2A	-2.59446	3.77231e-11	7.94359e-10
ENSG00000232855	AF131217.1	-2.59421	4.07588e-06	2.89092e-05
ENSG00000230943	RP11-367G18.1	-2.59207	0.000112808	0.00055368
ENSG00000141753	IGFBP4	-2.58891	1.54084e-07	1.53826e-06
ENSG00000066468	FGFR2	-2.58884	2.87391e-12	7.61294e-11
ENSG00000258773	RP11-255M2.2	-2.58869	7.13095e-06	4.76813e-05
ENSG00000233098	RP11-344E13.3	-2.588	1.48756e-06	1.18103e-05
ENSG00000106211	HSPB1	-2.58746	1.19439e-14	4.90587e-13
ENSG00000267669	RP11-824M15.3	-2.58343	6.32429e-06	4.2829e-05
ENSG00000107796	ACTA2	-2.57919	1.82801e-33	7.7703e-31
ENSG00000261425	RP11-709B3.2	-2.57899	5.26695e-08	5.79238e-07
ENSG00000163975	MFI2	-2.57845	8.50566e-14	2.97259e-12
ENSG00000154096	THY1	-2.57558	7.33198e-21	7.57141e-19
ENSG00000149451	ADAM33	-2.57288	1.27519e-06	1.02769e-05
ENSG00000138650	PCDH10	-2.5728	4.56662e-06	3.18462e-05
ENSG00000130707	ASS1	-2.57194	2.62235e-17	1.67592e-15
ENSG00000206538	VGLL3	-2.57164	1.16157e-05	7.35662e-05
ENSG00000219438	FAM19A5	-2.57049	4.78962e-14	1.73356e-12
ENSG00000159455	LCE2B	-2.56999	0.000523775	0.00211711
ENSG00000205795	CYS1	-2.56693	1.20299e-09	1.87293e-08
ENSG00000197635	DPP4	-2.56074	1.94619e-20	1.88214e-18
ENSG00000117069	ST6GALNAC5	-2.55872	4.62855e-12	1.17664e-10
ENSG00000148926	ADM	-2.55794	6.65513e-26	1.55952e-23
ENSG00000187554	TLR5	-2.55437	0.000254524	0.00112972
ENSG00000187720	THSD4	-2.55251	7.97181e-12	1.91975e-10
ENSG00000173391	OLR1	-2.55225	5.47715e-05	0.000294792
ENSG00000137869	CYP19A1	-2.55192	5.74752e-05	0.000307239
ENSG00000162614	NEXN	-2.55042	5.27269e-18	3.67841e-16
ENSG00000106772	PRUNE2	-2.54896	3.41948e-07	3.15345e-06
ENSG00000115252	PDE1A	-2.54876	9.11093e-05	0.000459519
ENSG00000263731	RP11-498C9.15	-2.5467	2.93616e-08	3.43579e-07
ENSG00000160111	CPAMD8	-2.54623	1.92513e-06	1.48784e-05
ENSG00000120658	ENOX1	-2.54283	5.17733e-10	8.67381e-09
ENSG00000099256	PRTFDC1	-2.53866	1.67738e-19	1.3936e-17
ENSG00000257732	RP11-818F20.5	-2.52467	2.92459e-05	0.000168205
ENSG00000197321	SVIL	-2.52393	1.47592e-18	1.09662e-16
ENSG00000111799	COL12A1	-2.52355	8.54231e-06	5.58029e-05
ENSG00000164761	TNFRSF11B	-2.51378	3.44019e-05	0.000193894
ENSG00000180777	ANKRD30B	-2.51323	0.000229342	0.00103097
ENSG00000164530	PI16	-2.51053	8.2844e-05	0.000423204
ENSG00000254343	RP11-760H22.2	-2.50474	0.000675141	0.00263793
ENSG00000273193	RP11-523G9.3	-2.50229	0.000306638	0.00132468
ENSG00000268894	PLCE1-AS1	-2.50229	0.000306638	0.00132468
ENSG00000197971	MBP	-2.49993	2.72554e-17	1.72379e-15
ENSG00000145147	SLIT2	-2.49944	1.49156e-13	4.92999e-12
ENSG00000201839	SNORD114-3	-2.49732	9.43261e-05	0.000473262
ENSG00000205181	LINC00654	-2.49603	5.57531e-12	1.38647e-10
ENSG00000137124	ALDH1B1	-2.49593	8.11088e-50	1.64723e-46
ENSG00000183801	OLFML1	-2.49564	2.79263e-09	4.01288e-08
ENSG00000106511	MEOX2	-2.49487	7.67878e-05	0.000396029
ENSG00000174370	C11orf45	-2.4945	1.76871e-11	3.94731e-10
ENSG00000076770	MBNL3	-2.49385	5.48947e-08	6.0226e-07
ENSG00000104332	SFRP1	-2.48953	2.30908e-14	8.92292e-13
ENSG00000166035	LIPC	-2.48846	5.65992e-08	6.19844e-07
ENSG00000188290	HES4	-2.48804	1.34134e-08	1.68502e-07
ENSG00000142303	ADAMTS10	-2.48675	7.73962e-10	1.24419e-08
ENSG00000273033	RP11-67L2.2	-2.48648	6.55136e-12	1.61165e-10
ENSG00000116183	PAPPA2	-2.48527	7.61242e-07	6.52435e-06
ENSG00000101608	MYL12A	-2.48459	1.47588e-26	3.74668e-24
ENSG00000106348	IMPDH1	-2.48121	1.02302e-30	3.28047e-28
ENSG00000198774	RASSF9	-2.47682	0.000170068	0.00079339
ENSG00000138378	STAT4	-2.47475	4.11349e-17	2.55736e-15
ENSG00000196843	ARID5A	-2.47269	3.97144e-16	2.11633e-14
ENSG00000185532	PRKG1	-2.47188	1.85081e-13	6.02579e-12
ENSG00000258199	RP11-977G19.5	-2.47041	5.45433e-06	3.72968e-05
ENSG00000143028	SYPL2	-2.46587	2.3134e-08	2.7673e-07
ENSG00000072163	LIMS2	-2.46297	4.54627e-16	2.38784e-14
ENSG00000233901	RP11-65J3.1	-2.45915	2.45594e-08	2.93013e-07
ENSG00000154277	UCHL1	-2.45745	1.11918e-13	3.79651e-12
ENSG00000144354	CDCA7	-2.45682	7.87937e-07	6.71418e-06
ENSG00000152402	GUCY1A2	-2.45648	4.72262e-08	5.27029e-07
ENSG00000130876	SLC7A10	-2.45563	5.04594e-06	3.47512e-05
ENSG00000136541	ERMN	-2.45502	0.000134335	0.00064378
ENSG00000257742	RP11-350F4.2	-2.44972	1.77086e-16	1.01149e-14
ENSG00000198796	ALPK2	-2.44782	4.76986e-20	4.25286e-18
ENSG00000101265	RASSF2	-2.44667	1.70037e-05	0.000102946
ENSG00000171522	PTGER4	-2.4464	1.13018e-08	1.45372e-07
ENSG00000129173	E2F8	-2.44619	1.27241e-05	7.98391e-05
ENSG00000151632	AKR1C2	-2.44618	7.76767e-16	3.95481e-14
ENSG00000167549	CORO6	-2.4399	6.4575e-11	1.30296e-09
ENSG00000105254	TBCB	-2.43719	1.87955e-42	1.71772e-39
ENSG00000136275	C7orf69	-2.43429	0.000388629	0.00162884
ENSG00000170004	CHD3	-2.43385	1.51148e-20	1.48531e-18
ENSG00000060982	BCAT1	-2.43121	8.06983e-30	2.50001e-27
ENSG00000120594	PLXDC2	-2.43082	3.92965e-19	3.12288e-17
ENSG00000140937	CDH11	-2.4281	1.4694e-16	8.49925e-15
ENSG00000163751	CPA3	-2.42759	0.000841059	0.00320201
ENSG00000233860	RP11-359D14.2	-2.42521	0.000574383	0.00229588
ENSG00000196374	HIST1H2BM	-2.42495	8.57962e-09	1.12657e-07
ENSG00000228035	RP4-663N10.1	-2.42477	0.000458213	0.00188419
ENSG00000204843	DCTN1	-2.42394	2.85972e-25	5.87302e-23
ENSG00000103184	SEC14L5	-2.42108	0.000943025	0.00353065
ENSG00000125648	SLC25A23	-2.42091	1.53121e-17	9.99551e-16
ENSG00000154856	APCDD1	-2.41904	0.000391111	0.00163774
ENSG00000168453	HR	-2.41806	2.6737e-06	2.00451e-05
ENSG00000187180	LCE2C	-2.41712	0.000773496	0.00297453
ENSG00000170848	PSG6	-2.41607	8.33842e-08	8.86103e-07
ENSG00000226237	RP11-276H19.1	-2.41535	2.48881e-09	3.61035e-08
ENSG00000198846	TOX	-2.41451	1.99358e-06	1.53426e-05
ENSG00000115828	QPCT	-2.41302	1.43982e-15	6.9622e-14
ENSG00000134259	NGF	-2.41226	1.20798e-14	4.94033e-13
ENSG00000258433	RP11-255M2.1	-2.40934	0.00104208	0.00385101
ENSG00000172349	IL16	-2.40683	4.88532e-06	3.3785e-05
ENSG00000127241	MASP1	-2.40444	1.79143e-14	7.04168e-13
ENSG00000130508	PXDN	-2.39914	1.07101e-19	9.14758e-18
ENSG00000225554	RP11-527D7.1	-2.39833	9.06105e-05	0.000457508
ENSG00000186417	GLDN	-2.39597	4.7935e-06	3.32507e-05
ENSG00000106069	CHN2	-2.39584	5.79581e-05	0.000309211
ENSG00000111199	TRPV4	-2.39574	2.59163e-09	3.7417e-08
ENSG00000128965	CHAC1	-2.3943	1.1856e-13	3.99823e-12
ENSG00000149596	JPH2	-2.38759	4.63408e-19	3.63527e-17
ENSG00000204241	RP11-713P17.3	-2.38639	0.000152542	0.000721015
ENSG00000118971	CCND2	-2.38369	2.71219e-07	2.56459e-06
ENSG00000084754	HADHA	-2.38366	5.50598e-27	1.43769e-24
ENSG00000156265	MAP3K7CL	-2.38255	4.07769e-05	0.000225581
ENSG00000135437	RDH5	-2.3824	4.30196e-10	7.38322e-09
ENSG00000143355	LHX9	-2.38086	0.000237417	0.0010635
ENSG00000035664	DAPK2	-2.38035	3.16389e-20	2.90601e-18
ENSG00000156804	FBXO32	-2.38032	3.11181e-15	1.42909e-13
ENSG00000121858	TNFSF10	-2.38028	0.000150983	0.000714221
ENSG00000233834	AC005083.1	-2.37573	0.00128806	0.00463356
ENSG00000172572	PDE3A	-2.37539	6.47557e-08	6.99117e-07
ENSG00000196730	DAPK1	-2.37473	1.67763e-13	5.49528e-12
ENSG00000183742	MACC1	-2.37293	0.000654477	0.00256652
ENSG00000100968	NFATC4	-2.37068	5.3563e-22	6.66004e-20
ENSG00000179630	LACC1	-2.36506	3.38438e-15	1.54263e-13
ENSG00000198558	HIST1H4L	-2.36464	3.80814e-10	6.62276e-09
ENSG00000177465	ACOT4	-2.3627	2.21043e-05	0.000130498
ENSG00000109610	SOD3	-2.36063	1.10743e-11	2.58625e-10
ENSG00000113296	THBS4	-2.35733	1.65933e-08	2.04789e-07
ENSG00000166317	SYNPO2L	-2.35642	0.00083442	0.00317939
ENSG00000145864	GABRB2	-2.3561	0.000922573	0.00346259
ENSG00000118898	PPL	-2.35054	0.000167141	0.000781333
ENSG00000130988	RGN	-2.34808	1.24302e-09	1.92869e-08
ENSG00000170961	HAS2	-2.34726	2.05479e-06	1.57672e-05
ENSG00000152580	IGSF10	-2.34679	3.85343e-05	0.000214669
ENSG00000260482	CTD-2196E14.9	-2.34475	2.11271e-15	1.00301e-13
ENSG00000149294	NCAM1	-2.34159	1.73175e-08	2.12435e-07
ENSG00000137142	IGFBPL1	-2.33954	0.000898969	0.00338861
ENSG00000167191	GPRC5B	-2.33865	5.01269e-10	8.43665e-09
ENSG00000172348	RCAN2	-2.33714	0.000209836	0.000953127
ENSG00000188987	HIST1H4D	-2.33705	1.16447e-20	1.15675e-18
ENSG00000130751	NPAS1	-2.3346	1.04363e-10	2.01643e-09
ENSG00000162817	C1orf115	-2.33346	1.13356e-15	5.5998e-14
ENSG00000207561	MIR635	-2.33144	2.25971e-06	1.71382e-05
ENSG00000066279	ASPM	-2.33014	3.29908e-16	1.80002e-14
ENSG00000164176	EDIL3	-2.32767	3.84214e-09	5.36901e-08
ENSG00000161681	SHANK1	-2.32755	6.38558e-10	1.04772e-08
ENSG00000128591	FLNC	-2.32695	3.99225e-17	2.49046e-15
ENSG00000226622	AC092155.4	-2.32635	0.0007561	0.00291561
ENSG00000244558	RP11-445H22.4	-2.32389	1.1026e-05	7.00985e-05
ENSG00000232013	AC107021.1	-2.32256	0.0012015	0.00435649
ENSG00000117724	CENPF	-2.32113	7.04235e-17	4.17922e-15
ENSG00000234814	SVILP1	-2.31862	0.00118724	0.00430903
ENSG00000143320	CRABP2	-2.31285	3.5496e-15	1.60593e-13
ENSG00000085741	WNT11	-2.31158	0.000227085	0.00102283
ENSG00000126950	TMEM35	-2.31083	9.5863e-10	1.52099e-08
ENSG00000153132	CLGN	-2.30926	3.262e-09	4.63271e-08
ENSG00000127863	TNFRSF19	-2.30918	1.06874e-15	5.30825e-14
ENSG00000198768	APCDD1L	-2.30908	2.16943e-11	4.78321e-10
ENSG00000132840	BHMT2	-2.30849	4.59608e-17	2.83808e-15
ENSG00000188452	CERKL	-2.30775	9.39522e-12	2.23311e-10
ENSG00000139278	GLIPR1	-2.30706	1.10732e-52	3.37326e-49
ENSG00000124225	PMEPA1	-2.3056	5.34157e-18	3.71229e-16
ENSG00000178752	FAM132B	-2.30554	5.81394e-05	0.000309817
ENSG00000254554	RP11-351I24.1	-2.30384	4.4391e-14	1.61952e-12
ENSG00000169760	NLGN1	-2.29844	2.97659e-11	6.37822e-10
ENSG00000135736	CCDC102A	-2.2977	5.06444e-13	1.54537e-11
ENSG00000134184	GSTM1	-2.29735	1.7208e-08	2.11376e-07
ENSG00000136848	DAB2IP	-2.29725	2.40427e-18	1.72334e-16
ENSG00000254042	CTC-558O2.1	-2.296	0.000593052	0.00236316
ENSG00000111885	MAN1A1	-2.29549	7.85102e-14	2.76495e-12
ENSG00000101333	PLCB4	-2.29457	1.04011e-34	5.13814e-32
ENSG00000050628	PTGER3	-2.29235	3.24242e-05	0.000184224
ENSG00000272182	RP11-802O23.3	-2.2889	0.00145659	0.00516863
ENSG00000272335	RP11-53O19.3	-2.28691	1.02402e-05	6.5628e-05
ENSG00000248698	LINC01085	-2.28375	9.73727e-08	1.01876e-06
ENSG00000229619	MBNL1-AS1	-2.28272	7.04747e-12	1.71981e-10
ENSG00000223813	AC007255.8	-2.2825	0.00141283	0.00503191
ENSG00000171451	DSEL	-2.28203	3.39814e-15	1.54506e-13
ENSG00000179820	MYADM	-2.28082	2.37006e-10	4.2891e-09
ENSG00000198673	FAM19A2	-2.27919	1.00415e-09	1.59183e-08
ENSG00000231437	RP11-88H9.2	-2.27593	0.00168305	0.00586404
ENSG00000166922	SCG5	-2.27548	2.50307e-08	2.98248e-07
ENSG00000188581	KRTAP1-1	-2.27519	2.20338e-05	0.000130208
ENSG00000267427	CTC-503J8.6	-2.2728	1.27835e-18	9.69529e-17
ENSG00000143867	OSR1	-2.27221	4.98385e-12	1.25648e-10
ENSG00000169122	FAM110B	-2.26842	3.66298e-14	1.36077e-12
ENSG00000150054	MPP7	-2.26802	1.6747e-08	2.06547e-07
ENSG00000137463	MGARP	-2.2659	3.47315e-25	7.05358e-23
ENSG00000176771	NCKAP5	-2.26411	1.33423e-06	1.07148e-05
ENSG00000109819	PPARGC1A	-2.26096	4.56533e-07	4.10655e-06
ENSG00000230018	RP11-481H12.1	-2.25667	0.00209054	0.00709052
ENSG00000259291	RP11-617F23.1	-2.25461	0.000911225	0.00342421
ENSG00000147862	NFIB	-2.25378	1.85226e-14	7.26516e-13
ENSG00000248144	ADH1C	-2.25248	0.0012158	0.00440222
ENSG00000259807	RP11-426C22.4	-2.25241	5.85307e-07	5.14586e-06
ENSG00000123610	TNFAIP6	-2.25015	1.34784e-07	1.36411e-06
ENSG00000162551	ALPL	-2.24833	0.000878083	0.00332015
ENSG00000131747	TOP2A	-2.24621	6.67911e-13	1.98829e-11
ENSG00000185633	NDUFA4L2	-2.24586	4.00851e-06	2.84977e-05
ENSG00000231987	RP5-898J17.1	-2.24462	0.00242573	0.00805111
ENSG00000162777	DENND2D	-2.24428	4.96376e-10	8.37743e-09
ENSG00000165646	SLC18A2	-2.23918	1.56074e-13	5.12157e-12
ENSG00000137809	ITGA11	-2.23867	3.1768e-16	1.74371e-14
ENSG00000224074	LINC00691	-2.23732	0.00251266	0.00828547
ENSG00000108828	VAT1	-2.23548	4.68746e-15	2.07955e-13
ENSG00000178573	MAF	-2.2322	1.64811e-06	1.29343e-05
ENSG00000173077	DEC1	-2.23051	0.000279292	0.00122069
ENSG00000183671	GPR1	-2.22997	1.8889e-10	3.48038e-09
ENSG00000109674	NEIL3	-2.22963	5.91299e-10	9.80741e-09
ENSG00000149131	SERPING1	-2.22805	9.37708e-05	0.000470863
ENSG00000122121	XPNPEP2	-2.22717	0.000783292	0.00300714
ENSG00000078098	FAP	-2.22368	2.29634e-22	3.0196e-20
ENSG00000131019	ULBP3	-2.22254	3.30355e-08	3.81684e-07
ENSG00000122786	CALD1	-2.22183	5.71969e-23	8.23185e-21
ENSG00000269044	CTC-429P9.3	-2.21927	3.73728e-08	4.2667e-07
ENSG00000157833	GAREML	-2.21755	3.24172e-13	1.01459e-11
ENSG00000153993	SEMA3D	-2.21556	7.9275e-05	0.000407248
ENSG00000119698	PPP4R4	-2.21553	3.489e-08	4.00829e-07
ENSG00000039068	CDH1	-2.21523	0.000376918	0.0015852
ENSG00000112079	STK38	-2.21311	1.627e-23	2.60862e-21
ENSG00000142173	COL6A2	-2.21234	2.69781e-24	5.03169e-22
ENSG00000139269	INHBE	-2.21015	2.92218e-05	0.000168119
ENSG00000262758	CTD-3195I5.1	-2.20919	3.16177e-06	2.31031e-05
ENSG00000214688	C10orf105	-2.20894	0.000786011	0.00301568
ENSG00000185652	NTF3	-2.20872	1.43842e-10	2.70487e-09
ENSG00000137812	CASC5	-2.20862	4.82933e-17	2.9621e-15
ENSG00000138829	FBN2	-2.20862	2.11772e-05	0.000125715
ENSG00000111305	GSG1	-2.20819	4.46879e-10	7.6371e-09
ENSG00000197410	DCHS2	-2.20695	2.94369e-10	5.2187e-09
ENSG00000006638	TBXA2R	-2.20557	6.15352e-05	0.000326012
ENSG00000197697	HIST1H2BE	-2.20357	1.41597e-07	1.42595e-06
ENSG00000079841	RIMS1	-2.20126	3.74479e-22	4.78652e-20
ENSG00000143367	TUFT1	-2.20086	2.90027e-16	1.60154e-14
ENSG00000075213	SEMA3A	-2.20062	3.77908e-11	7.94868e-10
ENSG00000237525	AC012668.2	-2.19862	0.00148296	0.00524388
ENSG00000172197	MBOAT1	-2.19833	2.9181e-13	9.21192e-12
ENSG00000016402	IL20RA	-2.19754	0.00160251	0.00560909
ENSG00000132357	CARD6	-2.19651	4.33954e-16	2.28582e-14
ENSG00000224189	HOXD-AS1	-2.19585	2.92813e-05	0.000168356
ENSG00000235997	AC109642.1	-2.19535	0.00197287	0.00673142
ENSG00000074370	ATP2A3	-2.19319	4.10734e-08	4.64567e-07
ENSG00000155792	DEPTOR	-2.19274	3.50309e-09	4.94437e-08
ENSG00000132481	TRIM47	-2.19223	2.9741e-12	7.83294e-11
ENSG00000260517	RP11-426C22.5	-2.19191	7.72189e-05	0.000398028
ENSG00000258955	LINC00519	-2.1904	0.000253481	0.00112564
ENSG00000074657	ZNF532	-2.18987	4.01023e-20	3.62866e-18
ENSG00000113721	PDGFRB	-2.18886	5.79112e-11	1.17742e-09
ENSG00000048740	CELF2	-2.18811	9.86319e-11	1.91176e-09
ENSG00000248927	CTD-2334D19.1	-2.18598	1.29022e-05	8.07348e-05
ENSG00000123243	ITIH5	-2.18501	1.44703e-13	4.80886e-12
ENSG00000257252	RP11-486A14.2	-2.18426	0.00283512	0.00920268
ENSG00000183856	IQGAP3	-2.18301	1.21033e-14	4.94033e-13
ENSG00000187210	GCNT1	-2.18263	2.33321e-25	4.90189e-23
ENSG00000257298	RP3-405J10.3	-2.18029	1.37421e-07	1.38772e-06
ENSG00000047849	MAP4	-2.17418	6.29082e-14	2.25458e-12
ENSG00000008394	MGST1	-2.17404	2.84048e-15	1.31439e-13
ENSG00000139734	DIAPH3	-2.17149	2.81382e-19	2.24589e-17
ENSG00000053328	METTL24	-2.17065	0.000159212	0.00074944
ENSG00000167693	NXN	-2.17038	2.92142e-47	3.81412e-44
ENSG00000013297	CLDN11	-2.16825	2.55775e-15	1.18958e-13
ENSG00000171408	PDE7B	-2.16581	9.86054e-12	2.32856e-10
ENSG00000170312	CDK1	-2.1647	4.98069e-09	6.8126e-08
ENSG00000150347	ARID5B	-2.16245	6.87166e-12	1.68365e-10
ENSG00000246090	RP11-696N14.1	-2.16225	1.53009e-11	3.46125e-10
ENSG00000126787	DLGAP5	-2.16222	6.76635e-15	2.91001e-13
ENSG00000271133	CTA-293F17.1	-2.16095	0.000129508	0.000624385
ENSG00000166046	TCP11L2	-2.1583	5.25732e-24	9.60932e-22
ENSG00000180875	GREM2	-2.15708	6.80164e-05	0.000355913
ENSG00000138669	PRKG2	-2.15528	3.70195e-08	4.23166e-07
ENSG00000183087	GAS6	-2.15192	3.57529e-22	4.63469e-20
ENSG00000115234	SNX17	-2.15144	4.20832e-28	1.14805e-25
ENSG00000078401	EDN1	-2.14784	1.06537e-09	1.67581e-08
ENSG00000167900	TK1	-2.14663	2.14502e-10	3.91635e-09
ENSG00000068912	ERLEC1	-2.14469	1.52952e-48	2.54151e-45
ENSG00000239332	LINC01119	-2.14347	5.22421e-08	5.75923e-07
ENSG00000151572	ANO4	-2.14343	5.75478e-10	9.56235e-09
ENSG00000110076	NRXN2	-2.13978	2.06622e-10	3.78042e-09
ENSG00000169213	RAB3B	-2.13907	4.97421e-18	3.48347e-16
ENSG00000144476	ACKR3	-2.13708	1.98909e-11	4.40685e-10
ENSG00000138606	SHF	-2.13514	1.71782e-06	1.34353e-05
ENSG00000145012	LPP	-2.13403	1.25978e-24	2.44027e-22
ENSG00000267904	CTC-429P9.5	-2.13248	8.67598e-05	0.000440261
ENSG00000107954	NEURL1	-2.13196	0.000628575	0.00247877
ENSG00000024526	DEPDC1	-2.12917	2.79778e-10	4.9745e-09
ENSG00000164649	CDCA7L	-2.12646	1.29995e-18	9.81644e-17
ENSG00000198099	ADH4	-2.12563	0.00214237	0.00723812
ENSG00000259728	LINC00933	-2.12443	1.41196e-05	8.7603e-05
ENSG00000139567	ACVRL1	-2.12234	2.44723e-11	5.35694e-10
ENSG00000133106	EPSTI1	-2.1218	2.60175e-05	0.000151449
ENSG00000011347	SYT7	-2.12117	0.00401431	0.0124615
ENSG00000055813	CCDC85A	-2.12037	2.03471e-12	5.50969e-11
ENSG00000001617	SEMA3F	-2.11946	3.69607e-07	3.3863e-06
ENSG00000198542	ITGBL1	-2.11869	1.15767e-17	7.69451e-16
ENSG00000119979	FAM45A	-2.11783	4.31404e-23	6.35903e-21
ENSG00000184640	SEPT9	-2.11771	2.26493e-20	2.13393e-18
ENSG00000138771	SHROOM3	-2.11499	5.07103e-22	6.34851e-20
ENSG00000113657	DPYSL3	-2.11171	8.91803e-16	4.49046e-14
ENSG00000164647	STEAP1	-2.11137	7.77152e-13	2.26913e-11
ENSG00000169174	PCSK9	-2.11067	0.00136312	0.00487384
ENSG00000154065	ANKRD29	-2.11036	3.50987e-12	9.13866e-11
ENSG00000163827	LRRC2	-2.11002	0.000357854	0.00151654
ENSG00000109099	PMP22	-2.10942	8.26901e-14	2.89542e-12
ENSG00000261662	RP5-1042I8.7	-2.10501	0.00130875	0.00469876
ENSG00000006453	BAIAP2L1	-2.10443	1.01e-16	5.89803e-15
ENSG00000204941	PSG5	-2.10353	1.90032e-17	1.22303e-15
ENSG00000040731	CDH10	-2.10339	9.27256e-05	0.000466256
ENSG00000215256	DHRS4-AS1	-2.10307	3.59406e-08	4.11605e-07
ENSG00000160703	NLRX1	-2.10282	1.45855e-13	4.83836e-12
ENSG00000077943	ITGA8	-2.1028	3.59271e-09	5.05135e-08
ENSG00000126218	F10	-2.10092	1.78605e-13	5.83509e-12
ENSG00000198691	ABCA4	-2.10048	0.00117858	0.00428696
ENSG00000256316	HIST1H3F	-2.09966	5.48307e-11	1.12228e-09
ENSG00000272091	RP4-758J24.5	-2.09954	5.12862e-05	0.000277998
ENSG00000119280	C1orf198	-2.09951	4.99204e-14	1.79969e-12
ENSG00000128284	APOL3	-2.09445	1.61248e-06	1.27093e-05
ENSG00000227502	RP1-249H1.4	-2.09343	0.00323917	0.010338
ENSG00000183397	C19orf71	-2.09333	4.44293e-06	3.10784e-05
ENSG00000107438	PDLIM1	-2.09285	1.8791e-10	3.46581e-09
ENSG00000176490	DIRAS1	-2.09204	3.8561e-10	6.69343e-09
ENSG00000115163	CENPA	-2.09204	1.41531e-08	1.77186e-07
ENSG00000174963	ZIC4	-2.09173	0.000199048	0.000909097
ENSG00000141448	GATA6	-2.09039	6.48679e-06	4.38158e-05
ENSG00000169126	ARMC4	-2.08938	1.29864e-08	1.63813e-07
ENSG00000178734	C13orf45	-2.08901	0.00267763	0.00875923
ENSG00000067715	SYT1	-2.0884	9.5491e-12	2.26379e-10
ENSG00000076513	ANKRD13A	-2.08798	2.36148e-33	9.80982e-31
ENSG00000231298	LINC00704	-2.08595	0.000187699	0.000862435
ENSG00000196924	FLNA	-2.085	5.07894e-15	2.24234e-13
ENSG00000157404	KIT	-2.08481	2.06357e-09	3.05408e-08
ENSG00000145362	ANK2	-2.08406	2.22171e-12	6.00716e-11
ENSG00000139613	SMARCC2	-2.08338	2.44602e-18	1.74642e-16
ENSG00000148773	MKI67	-2.07857	7.73811e-10	1.24419e-08
ENSG00000237803	LINC00211	-2.07578	3.22036e-05	0.00018319
ENSG00000049089	COL9A2	-2.07577	0.00118027	0.004292
ENSG00000269772	RP11-178G16.5	-2.07437	0.000352554	0.00149686
ENSG00000113600	C9	-2.0722	0.00207799	0.00705451
ENSG00000136205	TNS3	-2.07213	1.65415e-10	3.07575e-09
ENSG00000241781	AL161626.1	-2.06926	0.000274366	0.00120348
ENSG00000235217	TSPY26P	-2.06812	2.6088e-11	5.66314e-10
ENSG00000129038	LOXL1	-2.06769	2.59997e-05	0.000151393
ENSG00000146072	TNFRSF21	-2.06682	1.85058e-11	4.11997e-10
ENSG00000082196	C1QTNF3	-2.06595	5.01083e-06	3.45354e-05
ENSG00000254535	PABPC4L	-2.06535	1.43016e-05	8.86417e-05
ENSG00000138944	KIAA1644	-2.06437	8.37463e-13	2.42971e-11
ENSG00000231924	PSG1	-2.06213	0.000853526	0.00323734
ENSG00000255248	RP11-166D19.1	-2.06204	3.22436e-23	4.95251e-21
ENSG00000259806	CTD-2196E14.4	-2.0618	0.000270081	0.00118838
ENSG00000167912	RP11-25K19.1	-2.06093	9.03764e-05	0.000456578
ENSG00000181072	CHRM2	-2.06036	0.000428884	0.00177517
ENSG00000073756	PTGS2	-2.06014	6.70077e-06	4.51277e-05
ENSG00000136010	ALDH1L2	-2.0573	0.000186953	0.000859654
ENSG00000174945	AMZ1	-2.05579	7.24831e-06	4.83873e-05
ENSG00000134594	RAB33A	-2.05543	2.33442e-05	0.000137286
ENSG00000184009	ACTG1	-2.05425	2.16874e-34	1.01641e-31
ENSG00000110195	FOLR1	-2.05301	0.00257683	0.00846957
ENSG00000178026	FAM211B	-2.05232	3.47977e-10	6.12747e-09
ENSG00000151414	NEK7	-2.05221	3.56926e-16	1.92445e-14
ENSG00000260257	RP5-1085F17.3	-2.05149	1.66384e-07	1.65101e-06
ENSG00000231453	AC018470.4	-2.05008	0.000710129	0.00275804
ENSG00000135069	PSAT1	-2.0471	5.30144e-05	0.000286347
ENSG00000109452	INPP4B	-2.04609	3.40558e-16	1.84163e-14
ENSG00000215386	LINC00478	-2.04607	5.04787e-07	4.48542e-06
ENSG00000267957	RP11-178G16.4	-2.04462	0.000486593	0.00198526
ENSG00000150687	PRSS23	-2.04286	2.88248e-11	6.19836e-10
ENSG00000242221	PSG2	-2.04109	4.72177e-14	1.71239e-12
ENSG00000128283	CDC42EP1	-2.03786	9.41052e-13	2.69601e-11
ENSG00000186297	GABRA5	-2.03655	0.00215454	0.00727655
ENSG00000177173	NAP1L4P1	-2.03651	0.00547632	0.0163236
ENSG00000198467	TPM2	-2.0365	3.28507e-09	4.66184e-08
ENSG00000010361	FUZ	-2.03605	2.40979e-10	4.35238e-09
ENSG00000125675	GRIA3	-2.03309	1.55142e-22	2.08507e-20
ENSG00000176435	CLEC14A	-2.03189	1.72401e-07	1.70517e-06
ENSG00000180332	KCTD4	-2.03161	1.57813e-09	2.3918e-08
ENSG00000227158	AC073621.2	-2.02904	0.000713961	0.00276948
ENSG00000166025	AMOTL1	-2.02587	3.07757e-09	4.39467e-08
ENSG00000144712	CAND2	-2.024	0.000516521	0.00208963
ENSG00000042781	USH2A	-2.02337	0.000159196	0.00074944
ENSG00000166947	EPB42	-2.02317	0.000148606	0.000704416
ENSG00000240849	TMEM189	-2.02257	7.6906e-20	6.66203e-18
ENSG00000265415	CTD-2510F5.4	-2.02124	0.000171141	0.000797786
ENSG00000213064	SFT2D2	-2.02034	1.52743e-20	1.49296e-18
ENSG00000161281	COX7A1	-2.0197	1.17299e-08	1.5016e-07
ENSG00000235505	RP11-693N9.2	-2.01898	0.00329627	0.0104945
ENSG00000180447	GAS1	-2.0189	0.000173849	0.000807935
ENSG00000255400	RP13-631K18.5	-2.01869	0.00107004	0.00394079
ENSG00000006788	MYH13	-2.01461	0.0049427	0.0149253
ENSG00000115232	ITGA4	-2.01282	2.26394e-21	2.5079e-19
ENSG00000171840	NINJ2	-2.01257	7.04164e-07	6.08256e-06
ENSG00000163807	KIAA1143	-2.0125	1.13879e-18	8.7091e-17
ENSG00000117289	TXNIP	-2.0103	6.6159e-11	1.33031e-09
ENSG00000250303	RP11-356J5.12	-2.01011	3.76146e-12	9.72446e-11
ENSG00000145934	TENM2	-2.00966	0.000923855	0.00346628
ENSG00000173801	JUP	-2.00877	0.00149345	0.00527587
ENSG00000184227	ACOT1	-2.00794	9.04258e-08	9.52624e-07
ENSG00000122986	HVCN1	-2.00683	1.46997e-05	9.0648e-05
ENSG00000189060	H1F0	-2.0068	2.71933e-23	4.2482e-21
ENSG00000165023	DIRAS2	-2.0058	0.000357989	0.00151676
ENSG00000108821	COL1A1	-2.00456	3.95341e-05	0.00021937
ENSG00000185962	LCE3A	-2.00348	0.00145879	0.00517543
ENSG00000172716	SLFN11	-2.00229	1.4852e-11	3.36806e-10
ENSG00000162520	SYNC	-2.00194	4.91044e-17	2.99177e-15
ENSG00000240563	L1TD1	-2.0002	0.000832905	0.00317428
ENSG00000157911	PEX10	-1.99875	3.86795e-21	4.13441e-19
ENSG00000198848	CES1	-1.99839	2.41451e-07	2.30577e-06
ENSG00000227082	AL592494.5	-1.99722	0.0031628	0.0101349
ENSG00000168268	NT5DC2	-1.99682	2.07873e-13	6.6775e-12
ENSG00000152977	ZIC1	-1.99679	7.42868e-06	4.9483e-05
ENSG00000151090	THRB	-1.99495	5.24955e-12	1.3162e-10
ENSG00000161888	SPC24	-1.99492	1.87646e-08	2.28806e-07
ENSG00000164611	PTTG1	-1.99481	9.7126e-11	1.88658e-09
ENSG00000228649	AC005682.5	-1.9894	5.16265e-10	8.65715e-09
ENSG00000167641	PPP1R14A	-1.98909	0.00179698	0.00620071
ENSG00000182704	TSKU	-1.98889	1.66157e-10	3.08641e-09
ENSG00000129910	CDH15	-1.98719	0.00495032	0.0149409
ENSG00000100243	CYB5R3	-1.98328	6.1779e-10	1.01821e-08
ENSG00000260077	RP11-254F7.2	-1.98318	0.000292843	0.00127019
ENSG00000186185	KIF18B	-1.98264	8.39436e-06	5.49936e-05
ENSG00000197614	MFAP5	-1.98199	1.4277e-11	3.26603e-10
ENSG00000168961	LGALS9	-1.98096	2.67649e-06	2.00496e-05
ENSG00000073150	PANX2	-1.97986	0.000333147	0.00142406
ENSG00000081923	ATP8B1	-1.97907	4.71661e-12	1.19736e-10
ENSG00000152661	GJA1	-1.97881	1.60402e-16	9.21958e-15
ENSG00000176826	FKBP9L	-1.97868	1.07174e-06	8.81422e-06
ENSG00000068831	RASGRP2	-1.97692	0.00459849	0.0140413
ENSG00000254064	CTD-2530N21.4	-1.97106	0.00245121	0.00811652
ENSG00000104415	WISP1	-1.97086	0.000904658	0.00340533
ENSG00000213949	ITGA1	-1.96684	1.5034e-14	6.04548e-13
ENSG00000139304	PTPRQ	-1.96545	1.44205e-06	1.14899e-05
ENSG00000121769	FABP3	-1.96286	3.34531e-09	4.73264e-08
ENSG00000147224	PRPS1	-1.95991	2.39178e-20	2.2419e-18
ENSG00000175906	ARL4D	-1.95968	3.09493e-15	1.42491e-13
ENSG00000154654	NCAM2	-1.95876	4.25713e-06	2.99622e-05
ENSG00000164442	CITED2	-1.9586	9.65337e-11	1.87907e-09
ENSG00000163815	CLEC3B	-1.95789	0.00229645	0.00767921
ENSG00000151892	GFRA1	-1.95484	2.21532e-10	4.02902e-09
ENSG00000196517	SLC6A9	-1.95469	1.6222e-07	1.61495e-06
ENSG00000111801	BTN3A3	-1.95197	5.55436e-08	6.08649e-07
ENSG00000178860	MSC	-1.95171	8.65326e-12	2.0676e-10
ENSG00000143631	FLG	-1.95112	7.67855e-11	1.52057e-09
ENSG00000138379	MSTN	-1.95013	5.4265e-05	0.00029241
ENSG00000267352	SH3GL1P3	-1.9462	7.5813e-05	0.000391443
ENSG00000158008	EXTL1	-1.94498	0.000321957	0.00138269
ENSG00000262888	RP11-462G12.2	-1.94348	0.0010763	0.00395827
ENSG00000080986	NDC80	-1.94163	1.32668e-09	2.04807e-08
ENSG00000147642	SYBU	-1.94065	0.00060838	0.00241551
ENSG00000189058	APOD	-1.94	0.000273987	0.00120267
ENSG00000169744	LDB2	-1.93998	3.84649e-08	4.37772e-07
ENSG00000085276	MECOM	-1.9399	1.87647e-05	0.000112527
ENSG00000259721	RP11-758N13.1	-1.93788	3.58996e-10	6.2912e-09
ENSG00000186340	THBS2	-1.93734	1.21089e-14	4.94033e-13
ENSG00000182909	LENG9	-1.93697	5.7454e-06	3.91553e-05
ENSG00000022267	FHL1	-1.93611	1.47354e-11	3.34993e-10
ENSG00000102409	BEX4	-1.93083	3.35335e-14	1.256e-12
ENSG00000230633	RP11-37E23.5	-1.93016	0.00780411	0.0222048
ENSG00000065534	MYLK	-1.92949	1.2846e-09	1.98814e-08
ENSG00000111371	SLC38A1	-1.92792	9.86778e-33	3.83752e-30
ENSG00000158528	PPP1R9A	-1.92666	4.93776e-08	5.47648e-07
ENSG00000158856	DMTN	-1.92642	0.00547319	0.0163169
ENSG00000253304	TMEM200B	-1.92629	1.85952e-08	2.26891e-07
ENSG00000175899	A2M	-1.92611	0.00295698	0.00955848
ENSG00000227285	RP3-327A19.5	-1.92511	0.00569079	0.0168775
ENSG00000151491	EPS8	-1.92462	1.3266e-15	6.44882e-14
ENSG00000272349	RP11-397O8.7	-1.9243	0.001097	0.00402388
ENSG00000102349	KLF8	-1.92268	2.12803e-05	0.000126197
ENSG00000133937	GSC	-1.92233	6.64328e-06	4.47736e-05
ENSG00000117650	NEK2	-1.9216	4.11663e-07	3.73975e-06
ENSG00000157368	IL34	-1.92129	0.00301804	0.00972906
ENSG00000156711	MAPK13	-1.92082	7.82279e-06	5.17665e-05
ENSG00000116194	ANGPTL1	-1.91893	9.31207e-10	1.48062e-08
ENSG00000100568	VTI1B	-1.91809	7.19456e-24	1.24059e-21
ENSG00000230695	AC012462.1	-1.91533	0.00583856	0.0172486
ENSG00000233251	AC007743.1	-1.912	0.000144424	0.000686228
ENSG00000183160	TMEM119	-1.91176	1.5797e-12	4.3616e-11
ENSG00000229645	LINC00341	-1.90611	7.57241e-07	6.495e-06
ENSG00000273477	RP11-196O16.1	-1.90553	0.000450981	0.00185738
ENSG00000178878	APOLD1	-1.90531	6.63719e-11	1.33313e-09
ENSG00000143416	SELENBP1	-1.90513	3.60387e-10	6.30953e-09
ENSG00000250602	RP11-517I3.1	-1.90308	0.00473182	0.0144003
ENSG00000164627	KIF6	-1.89899	7.3171e-10	1.1846e-08
ENSG00000112562	SMOC2	-1.89495	0.00689624	0.0198942
ENSG00000184922	FMNL1	-1.89358	9.50099e-06	6.13203e-05
ENSG00000183346	C10orf107	-1.8928	9.0683e-05	0.000457747
ENSG00000159251	ACTC1	-1.89267	2.15202e-09	3.16959e-08
ENSG00000181852	RNF41	-1.89265	1.31177e-25	2.96007e-23
ENSG00000100526	CDKN3	-1.89206	2.42101e-09	3.52151e-08
ENSG00000183055	FAM133CP	-1.89135	0.00652166	0.0189662
ENSG00000224713	AC025165.8	-1.89124	0.000904391	0.00340533
ENSG00000104361	NIPAL2	-1.89101	4.15407e-16	2.20081e-14
ENSG00000123485	HJURP	-1.88777	1.52014e-07	1.52164e-06
ENSG00000172059	KLF11	-1.88651	7.10109e-07	6.12812e-06
ENSG00000049130	KITLG	-1.88601	1.32101e-11	3.03335e-10
ENSG00000184357	HIST1H1B	-1.88502	7.7501e-21	7.91376e-19
ENSG00000151465	CDC123	-1.88489	4.23963e-16	2.23965e-14
ENSG00000213445	SIPA1	-1.88486	7.81649e-10	1.25434e-08
ENSG00000196159	FAT4	-1.88482	2.58798e-16	1.44875e-14
ENSG00000164136	IL15	-1.88329	8.45348e-13	2.4487e-11
ENSG00000129682	FGF13	-1.88289	1.77396e-07	1.74983e-06
ENSG00000253520	RP11-798K23.5	-1.87752	0.0034211	0.010841
ENSG00000142945	KIF2C	-1.87646	1.55501e-10	2.91215e-09
ENSG00000175414	ARL10	-1.87546	5.59997e-11	1.14237e-09
ENSG00000267532	MIR497HG	-1.87535	0.00325018	0.0103641
ENSG00000163453	IGFBP7	-1.87407	1.69892e-18	1.25213e-16
ENSG00000151418	ATP6V1G3	-1.87278	0.000377187	0.00158561
ENSG00000185742	C11orf87	-1.8727	0.00286297	0.00928154
ENSG00000006118	TMEM132A	-1.87221	1.03018e-05	6.59534e-05
ENSG00000111206	FOXM1	-1.87131	5.79488e-06	3.94778e-05
ENSG00000248905	FMN1	-1.87051	9.13187e-22	1.09093e-19
ENSG00000133488	SEC14L4	-1.86535	0.00490628	0.0148354
ENSG00000205054	LINC01121	-1.86507	0.0060723	0.0178354
ENSG00000177191	B3GNT8	-1.86378	0.000189881	0.000871147
ENSG00000109861	CTSC	-1.86366	2.61942e-28	7.25422e-26
ENSG00000135451	TROAP	-1.86353	1.13548e-05	7.20633e-05
ENSG00000107984	DKK1	-1.86324	0.00141394	0.00503486
ENSG00000068489	PRR11	-1.86237	2.77525e-08	3.26632e-07
ENSG00000079308	TNS1	-1.86193	9.1074e-09	1.1933e-07
ENSG00000130147	SH3BP4	-1.86124	5.80062e-16	3.0035e-14
ENSG00000261542	RP11-16E18.3	-1.85812	0.00763271	0.0217578
ENSG00000265445	RP11-849N15.1	-1.85716	0.00442464	0.0135853
ENSG00000157214	STEAP2	-1.85682	5.35035e-12	1.33905e-10
ENSG00000101311	FERMT1	-1.8548	0.000565334	0.00226506
ENSG00000103742	IGDCC4	-1.85392	9.73173e-07	8.06697e-06
ENSG00000141905	NFIC	-1.85318	1.13972e-10	2.18133e-09
ENSG00000173068	BNC2	-1.8524	3.97808e-17	2.49011e-15
ENSG00000119242	CCDC92	-1.85042	8.60698e-12	2.06184e-10
ENSG00000183077	AFMID	-1.84841	5.2461e-08	5.7764e-07
ENSG00000104936	DMPK	-1.84819	1.09546e-22	1.49434e-20
ENSG00000260910	LINC00565	-1.84646	1.27422e-08	1.61401e-07
ENSG00000182611	HIST1H2AJ	-1.84606	8.99843e-06	5.84274e-05
ENSG00000187123	LYPD6	-1.84551	2.30894e-14	8.92292e-13
ENSG00000231132	RP11-40C11.2	-1.84489	0.0106427	0.0289217
ENSG00000113231	PDE8B	-1.84482	6.08864e-06	4.13404e-05
ENSG00000272579	RP11-101E13.5	-1.84246	1.58215e-05	9.66531e-05
ENSG00000096696	DSP	-1.84224	2.80116e-20	2.59897e-18
ENSG00000183668	PSG9	-1.84206	7.16518e-07	6.1776e-06
ENSG00000123612	ACVR1C	-1.84165	0.000131424	0.000630987
ENSG00000164638	SLC29A4	-1.8415	0.000256775	0.00113778
ENSG00000146530	VWDE	-1.84133	0.0125374	0.0332692
ENSG00000238273	AC012360.6	-1.84127	0.00124719	0.00450161
ENSG00000272750	RP11-378J18.8	-1.84107	0.000436654	0.00180406
ENSG00000126561	STAT5A	-1.84002	7.30549e-15	3.10534e-13
ENSG00000267249	RP11-973H7.3	-1.83945	0.0044112	0.0135509
ENSG00000135114	OASL	-1.83832	0.00312655	0.0100311
ENSG00000261338	RP11-378A13.1	-1.83832	0.0002353	0.00105567
ENSG00000070404	FSTL3	-1.8367	3.71106e-16	1.99502e-14
ENSG00000154864	PIEZO2	-1.83489	0.00446976	0.0137124
ENSG00000164309	CMYA5	-1.83481	6.52026e-07	5.67511e-06
ENSG00000231104	RP11-354M20.3	-1.83464	0.00129025	0.0046396
ENSG00000179855	GIPC3	-1.83449	0.0128452	0.0339137
ENSG00000154035	C17orf103	-1.83407	4.69609e-11	9.72084e-10
ENSG00000175220	ARHGAP1	-1.833	4.32045e-08	4.86263e-07
ENSG00000054219	LY75	-1.83158	0.00946673	0.02613
ENSG00000105137	SYDE1	-1.83085	1.73543e-18	1.2688e-16
ENSG00000165983	PTER	-1.83004	1.54084e-11	3.48127e-10
ENSG00000138778	CENPE	-1.82989	2.82551e-13	8.98167e-12
ENSG00000163623	NKX6-1	-1.82629	0.000422359	0.00175377
ENSG00000100889	PCK2	-1.82593	1.14596e-14	4.71753e-13
ENSG00000235180	LINC00601	-1.82582	0.00346436	0.010961
ENSG00000260917	RP11-57H14.4	-1.82548	7.73982e-07	6.61067e-06
ENSG00000225778	PROSER2-AS1	-1.8248	0.00739605	0.021146
ENSG00000221843	C2orf16	-1.82428	2.48289e-06	1.86835e-05
ENSG00000013619	MAMLD1	-1.82167	6.42879e-09	8.62109e-08
ENSG00000168077	SCARA3	-1.82085	1.11637e-10	2.14113e-09
ENSG00000090006	LTBP4	-1.81816	2.37263e-08	2.83444e-07
ENSG00000170439	METTL7B	-1.81799	0.00250591	0.00826765
ENSG00000226835	RP11-148B18.3	-1.81597	0.00166501	0.00580563
ENSG00000175315	CST6	-1.81505	2.40485e-07	2.29775e-06
ENSG00000101384	JAG1	-1.81464	3.69176e-12	9.55779e-11
ENSG00000236581	STARD13-AS	-1.81349	3.29754e-08	3.81471e-07
ENSG00000237172	B3GNT9	-1.8121	1.45593e-12	4.05664e-11
ENSG00000154262	ABCA6	-1.81107	0.00220795	0.0074281
ENSG00000184481	FOXO4	-1.80967	1.45023e-17	9.53499e-16
ENSG00000162631	NTNG1	-1.8092	4.96971e-07	4.42888e-06
ENSG00000163092	XIRP2	-1.80866	0.00494953	0.0149409
ENSG00000111981	ULBP1	-1.80733	2.07823e-09	3.07081e-08
ENSG00000241081	RP11-488C13.1	-1.80711	0.00312607	0.0100311
ENSG00000157927	RADIL	-1.80704	8.67612e-05	0.000440261
ENSG00000170647	TMEM133	-1.8069	0.000295131	0.00127951
ENSG00000138031	ADCY3	-1.80666	1.17383e-11	2.72621e-10
ENSG00000146555	SDK1	-1.80518	7.61067e-05	0.000392738
ENSG00000249628	LINC00942	-1.8045	8.02277e-05	0.00041131
ENSG00000259726	CSPG4P11	-1.8043	4.99783e-07	4.44743e-06
ENSG00000206384	COL6A6	-1.80364	5.652e-05	0.000302687
ENSG00000118271	TTR	-1.80318	0.0146856	0.0379558
ENSG00000173200	PARP15	-1.80196	0.00578046	0.0171074
ENSG00000260006	RP11-469M7.1	-1.80184	4.83635e-07	4.32268e-06
ENSG00000076864	RAP1GAP	-1.80068	0.00338697	0.0107496
ENSG00000221890	NPTXR	-1.80023	8.38424e-05	0.000427587
ENSG00000102362	SYTL4	-1.79758	7.99048e-15	3.38079e-13
ENSG00000130939	UBE4B	-1.79723	1.15869e-21	1.34895e-19
ENSG00000255455	RP11-890B15.3	-1.79657	4.401e-06	3.08205e-05
ENSG00000166394	CYB5R2	-1.79608	2.72636e-11	5.89733e-10
ENSG00000121440	PDZRN3	-1.79566	9.06313e-11	1.77933e-09
ENSG00000104435	STMN2	-1.79555	0.0132562	0.0348778
ENSG00000248690	HAS2-AS1	-1.79466	1.34393e-05	8.36661e-05
ENSG00000214846	RP11-115L11.1	-1.79465	0.0108297	0.0293582
ENSG00000168672	FAM84B	-1.79402	0.000176079	0.000817052
ENSG00000167995	BEST1	-1.79335	1.06809e-08	1.38066e-07
ENSG00000270558	CTD-2124B8.2	-1.79241	0.012829	0.0338856
ENSG00000221826	PSG3	-1.79175	1.57343e-05	9.62168e-05
ENSG00000131969	ABHD12B	-1.79154	0.011332	0.0305267
ENSG00000137804	NUSAP1	-1.78638	9.27703e-11	1.81742e-09
ENSG00000169220	RGS14	-1.78543	7.73992e-05	0.000398845
ENSG00000226674	TEX41	-1.78377	0.01191	0.0318402
ENSG00000237126	AC073254.1	-1.78179	0.00575903	0.0170523
ENSG00000236039	AC019117.2	-1.78173	0.0140962	0.0366763
ENSG00000117228	GBP1	-1.78053	9.13063e-15	3.82774e-13
ENSG00000180638	SLC47A2	-1.77999	0.00384615	0.012013
ENSG00000063660	GPC1	-1.77985	6.92976e-22	8.44415e-20
ENSG00000162407	PPAP2B	-1.77873	0.000701235	0.00272706
ENSG00000206262	C3orf72	-1.77864	1.34956e-09	2.07636e-08
ENSG00000223786	RP11-554D15.1	-1.77832	0.0131812	0.0347056
ENSG00000270933	CTD-2227E11.1	-1.77626	0.00806733	0.0227976
ENSG00000152268	SPON1	-1.7742	1.50119e-05	9.21836e-05
ENSG00000093072	CECR1	-1.77415	0.000214966	0.000974009
ENSG00000185561	TLCD2	-1.77247	3.20461e-05	0.000182478
ENSG00000141469	SLC14A1	-1.77156	8.25976e-06	5.42674e-05
ENSG00000141429	GALNT1	-1.77082	7.83259e-21	7.94242e-19
ENSG00000008838	MED24	-1.76989	5.82469e-15	2.55308e-13
ENSG00000166592	RRAD	-1.76982	4.55104e-10	7.7521e-09
ENSG00000169679	BUB1	-1.7696	2.0665e-09	3.05595e-08
ENSG00000166823	MESP1	-1.76856	0.00414802	0.0128316
ENSG00000148730	EIF4EBP2	-1.76743	8.0073e-19	6.14947e-17
ENSG00000136267	DGKB	-1.76675	0.0123006	0.0327359
ENSG00000054654	SYNE2	-1.76675	1.38166e-10	2.60888e-09
ENSG00000168078	PBK	-1.76634	1.1372e-06	9.29021e-06
ENSG00000067177	PHKA1	-1.76627	1.49886e-08	1.87004e-07
ENSG00000145386	CCNA2	-1.76623	4.29943e-11	8.99112e-10
ENSG00000129195	FAM64A	-1.76496	9.08527e-09	1.19125e-07
ENSG00000214548	MEG3	-1.7644	4.81325e-11	9.94086e-10
ENSG00000240771	ARHGEF25	-1.76401	2.52238e-09	3.65616e-08
ENSG00000007866	TEAD3	-1.76324	2.84036e-15	1.31439e-13
ENSG00000164054	SHISA5	-1.76251	6.17878e-15	2.6762e-13
ENSG00000204310	AGPAT1	-1.76174	1.30506e-18	9.81644e-17
ENSG00000157456	CCNB2	-1.75972	4.16613e-09	5.7732e-08
ENSG00000136014	USP44	-1.75895	0.0164	0.0417318
ENSG00000041515	MYO16	-1.75764	0.00991726	0.0272092
ENSG00000180139	ACTA2-AS1	-1.75753	0.000569447	0.00227854
ENSG00000162981	FAM84A	-1.7574	1.07307e-05	6.84115e-05
ENSG00000184349	EFNA5	-1.75736	3.28579e-06	2.38703e-05
ENSG00000070214	SLC44A1	-1.75651	7.85949e-31	2.61192e-28
ENSG00000170425	ADORA2B	-1.7561	6.653e-09	8.89565e-08
ENSG00000184489	PTP4A3	-1.75525	3.89865e-06	2.78575e-05
ENSG00000178999	AURKB	-1.75503	3.56502e-06	2.5725e-05
ENSG00000135835	KIAA1614	-1.75423	1.04478e-08	1.35533e-07
ENSG00000204362	RP11-380J14.1	-1.75333	0.00149224	0.00527272
ENSG00000134470	IL15RA	-1.7532	7.00168e-08	7.52361e-07
ENSG00000117399	CDC20	-1.75164	4.35462e-08	4.89808e-07
ENSG00000258399	MEG8	-1.75072	1.40006e-07	1.41149e-06
ENSG00000056736	IL17RB	-1.75066	1.50459e-12	4.18584e-11
ENSG00000065308	TRAM2	-1.74918	1.00326e-13	3.43401e-12
ENSG00000148516	ZEB1	-1.74832	8.05559e-18	5.4375e-16
ENSG00000239776	AC079949.1	-1.74633	0.000101102	0.000501748
ENSG00000172399	MYOZ2	-1.74537	0.00602463	0.0177096
ENSG00000254703	SENCR	-1.74483	0.0126232	0.0334628
ENSG00000188906	LRRK2	-1.7447	4.47078e-10	7.6371e-09
ENSG00000102226	USP11	-1.74421	7.45083e-14	2.62908e-12
ENSG00000141576	RNF157	-1.74339	0.00016747	0.000782466
ENSG00000197162	ZNF785	-1.74241	5.09802e-07	4.52778e-06
ENSG00000074803	SLC12A1	-1.74224	0.0161094	0.0410723
ENSG00000106123	EPHB6	-1.74201	0.00821895	0.0231723
ENSG00000101057	MYBL2	-1.74168	3.23617e-05	0.000183927
ENSG00000232807	RP11-536K7.3	-1.74165	0.00331855	0.01056
ENSG00000203727	SAMD5	-1.74062	9.3919e-08	9.86014e-07
ENSG00000125966	MMP24	-1.7394	2.11419e-09	3.12141e-08
ENSG00000139899	CBLN3	-1.73777	2.74112e-09	3.94262e-08
ENSG00000107560	RAB11FIP2	-1.73772	1.26352e-21	1.46169e-19
ENSG00000248265	RP11-834C11.3	-1.73613	3.63745e-05	0.000203818
ENSG00000011454	RABGAP1	-1.73573	2.89339e-37	1.76285e-34
ENSG00000144891	AGTR1	-1.73523	8.35847e-07	7.06643e-06
ENSG00000168994	PXDC1	-1.73489	2.22419e-14	8.63135e-13
ENSG00000267317	CTB-25B13.12	-1.73369	5.25063e-05	0.000283686
ENSG00000121039	RDH10	-1.73275	8.76584e-17	5.15183e-15
ENSG00000259319	RP11-293M10.6	-1.73165	5.46537e-05	0.000294245
ENSG00000179715	PCED1B	-1.73156	0.0011436	0.0041772
ENSG00000188613	NANOS1	-1.73084	1.07633e-06	8.83793e-06
ENSG00000180340	FZD2	-1.73067	8.7589e-07	7.35394e-06
ENSG00000159720	ATP6V0D1	-1.73021	5.06932e-20	4.47618e-18
ENSG00000247157	RP11-434C1.1	-1.72951	0.00702754	0.0202378
ENSG00000166888	STAT6	-1.72878	2.46892e-15	1.1561e-13
ENSG00000115414	FN1	-1.72846	0.0195872	0.0484327
ENSG00000254002	RP11-213G6.2	-1.72845	0.00911554	0.0253059
ENSG00000136999	NOV	-1.72839	0.0048579	0.0147203
ENSG00000235370	DNM1P51	-1.72777	0.000262986	0.00116158
ENSG00000196139	AKR1C3	-1.72647	1.44881e-18	1.08087e-16
ENSG00000170745	KCNS3	-1.72591	3.95363e-14	1.45694e-12
ENSG00000143995	MEIS1	-1.72136	5.62338e-11	1.14587e-09
ENSG00000120337	TNFSF18	-1.72104	0.00122669	0.00443638
ENSG00000170542	SERPINB9	-1.72011	0.000121748	0.000591522
ENSG00000155760	FZD7	-1.71973	1.76736e-21	2.01899e-19
ENSG00000018625	ATP1A2	-1.7191	0.0135085	0.0354347
ENSG00000105355	PLIN3	-1.71905	1.5493e-13	5.0932e-12
ENSG00000260534	RP11-1006G14.4	-1.71801	0.000328523	0.00140725
ENSG00000197632	SERPINB2	-1.71791	4.16261e-06	2.93761e-05
ENSG00000123560	PLP1	-1.71411	0.0198769	0.0490297
ENSG00000173040	EVC2	-1.714	2.35151e-10	4.25976e-09
ENSG00000178814	OPLAH	-1.71365	1.15033e-10	2.19705e-09
ENSG00000232686	ARID4B-IT1	-1.71336	0.0153914	0.0395228
ENSG00000138061	CYP1B1	-1.71073	0.000498559	0.00202639
ENSG00000183941	HIST2H4A	-1.7105	0.0176368	0.0443968
ENSG00000078061	ARAF	-1.70982	1.12628e-17	7.51317e-16
ENSG00000154736	ADAMTS5	-1.70779	2.28438e-07	2.19422e-06
ENSG00000124575	HIST1H1D	-1.70756	1.47177e-09	2.24549e-08
ENSG00000187556	NANOS3	-1.70719	0.00234814	0.00782629
ENSG00000223518	CSNK1A1P1	-1.70621	0.018787	0.0468088
ENSG00000232977	LINC00327	-1.7054	2.64055e-11	5.71848e-10
ENSG00000164330	EBF1	-1.70508	1.48808e-06	1.18103e-05
ENSG00000183657	PP13439	-1.70309	0.0099629	0.0273057
ENSG00000174564	IL20RB	-1.70303	0.00313324	0.0100473
ENSG00000234614	AL450992.2	-1.70286	0.00634003	0.0185087
ENSG00000101447	FAM83D	-1.70285	3.73131e-06	2.68191e-05
ENSG00000251151	HOXC-AS3	-1.70257	0.00152975	0.00538327
ENSG00000103196	CRISPLD2	-1.70117	4.67779e-11	9.69394e-10
ENSG00000267325	RP11-397A16.2	-1.70049	0.00530501	0.0158881
ENSG00000235531	RP11-383H13.1	-1.6999	1.57253e-11	3.53975e-10
ENSG00000114529	C3orf52	-1.69933	0.00011697	0.000571192
ENSG00000042062	FAM65C	-1.69866	7.46649e-06	4.96259e-05
ENSG00000162458	FBLIM1	-1.69832	1.53909e-13	5.06874e-12
ENSG00000082175	PGR	-1.69832	0.00426616	0.0131407
ENSG00000136928	GABBR2	-1.69756	4.73771e-08	5.28024e-07
ENSG00000157869	RAB28	-1.69745	2.04798e-18	1.48543e-16
ENSG00000144824	PHLDB2	-1.69682	7.77113e-10	1.24816e-08
ENSG00000081051	AFP	-1.69595	0.00235325	0.00784187
ENSG00000168528	SERINC2	-1.69569	9.31887e-23	1.31023e-20
ENSG00000180543	TSPYL5	-1.6956	1.90062e-09	2.84051e-08
ENSG00000142733	MAP3K6	-1.69546	1.10824e-07	1.14314e-06
ENSG00000183963	SMTN	-1.69488	3.26381e-11	6.9529e-10
ENSG00000177272	KCNA3	-1.6948	0.0190414	0.0473328
ENSG00000160200	CBS	-1.6939	1.16347e-12	3.29195e-11
ENSG00000066382	MPPED2	-1.69374	2.8052e-07	2.64022e-06
ENSG00000185745	IFIT1	-1.69297	0.0107857	0.0292625
ENSG00000165985	C1QL3	-1.69262	0.0177039	0.0445312
ENSG00000196998	WDR45	-1.6924	1.08457e-08	1.39964e-07
ENSG00000265222	RP11-466A19.8	-1.69184	0.0176868	0.0444981
ENSG00000177096	FAM109B	-1.691	5.70015e-09	7.70616e-08
ENSG00000166741	NNMT	-1.69077	2.59448e-08	3.07735e-07
ENSG00000099864	PALM	-1.69071	1.56569e-06	1.23512e-05
ENSG00000196960	RP11-192P3.5	-1.69044	0.000950119	0.00355357
ENSG00000107957	SH3PXD2A	-1.6901	7.16906e-15	3.05445e-13
ENSG00000026559	KCNG1	-1.68916	0.00167141	0.00582571
ENSG00000011451	WIZ	-1.68897	1.63366e-09	2.46777e-08
ENSG00000258289	CHURC1	-1.68889	2.47887e-15	1.1561e-13
ENSG00000131459	GFPT2	-1.68876	2.52624e-08	3.00616e-07
ENSG00000134853	PDGFRA	-1.68855	0.00100519	0.00373507
ENSG00000140459	CYP11A1	-1.68824	0.00147398	0.00521536
ENSG00000114779	ABHD14B	-1.68665	2.13355e-15	1.01029e-13
ENSG00000213186	TRIM59	-1.68628	2.10457e-15	1.00175e-13
ENSG00000180914	OXTR	-1.68616	1.16969e-10	2.23169e-09
ENSG00000020181	GPR124	-1.68604	4.09473e-10	7.06736e-09
ENSG00000130052	STARD8	-1.68456	2.28907e-06	1.73321e-05
ENSG00000235884	LINC00941	-1.68316	0.000481279	0.00196621
ENSG00000156970	BUB1B	-1.68175	3.3023e-09	4.67903e-08
ENSG00000140332	TLE3	-1.68157	5.73187e-06	3.90922e-05
ENSG00000165092	ALDH1A1	-1.68068	0.00527265	0.0158067
ENSG00000168685	IL7R	-1.68049	3.79659e-08	4.32632e-07
ENSG00000162669	HFM1	-1.67912	0.0157123	0.040219
ENSG00000136542	GALNT5	-1.67866	1.55358e-12	4.29598e-11
ENSG00000131408	NR1H2	-1.67814	5.20115e-13	1.57656e-11
ENSG00000011426	ANLN	-1.67646	1.25133e-09	1.93993e-08
ENSG00000109805	NCAPG	-1.67568	4.98328e-09	6.8126e-08
ENSG00000262119	RP11-483C6.1	-1.67564	0.0190071	0.0472734
ENSG00000120656	TAF12	-1.6743	1.63676e-18	1.2112e-16
ENSG00000049323	LTBP1	-1.67417	1.21021e-08	1.54148e-07
ENSG00000183049	CAMK1D	-1.67345	9.38327e-06	6.06418e-05
ENSG00000110492	MDK	-1.67146	1.53148e-13	5.05278e-12
ENSG00000269290	RP11-869B15.1	-1.67118	0.0188995	0.0470506
ENSG00000140022	STON2	-1.67057	0.000289965	0.0012589
ENSG00000166444	ST5	-1.66984	2.65913e-16	1.47731e-14
ENSG00000248835	AL357673.1	-1.66874	7.87284e-05	0.000404782
ENSG00000189184	PCDH18	-1.66828	5.07553e-08	5.61565e-07
ENSG00000188958	UTS2B	-1.66812	0.00924455	0.0256134
ENSG00000178222	RNF212	-1.66748	0.00933989	0.0258374
ENSG00000213853	EMP2	-1.66746	6.391e-09	8.5767e-08
ENSG00000223563	AP001601.2	-1.66687	0.0202579	0.0497897
ENSG00000125845	BMP2	-1.66593	0.000529029	0.00213457
ENSG00000256618	MTRNR2L1	-1.66559	0.016754	0.0425142
ENSG00000101955	SRPX	-1.66525	1.27687e-15	6.25699e-14
ENSG00000188931	C1orf192	-1.66425	1.89334e-06	1.467e-05
ENSG00000223653	RP11-131L23.1	-1.66394	0.00261313	0.0085731
ENSG00000134531	EMP1	-1.66326	4.604e-08	5.15005e-07
ENSG00000156976	EIF4A2	-1.66287	1.11068e-23	1.82893e-21
ENSG00000261799	RP11-283I3.6	-1.66274	7.86791e-05	0.000404641
ENSG00000158246	FAM46B	-1.66255	6.5671e-07	5.71044e-06
ENSG00000159899	NPR2	-1.66054	1.26973e-07	1.29078e-06
ENSG00000100399	CHADL	-1.66052	0.0125362	0.0332692
ENSG00000260336	RP11-395B7.7	-1.66014	7.74206e-08	8.26573e-07
ENSG00000220032	RP11-17M16.1	-1.65907	0.0170414	0.0431177
ENSG00000143515	ATP8B2	-1.65834	2.80573e-13	8.93434e-12
ENSG00000182179	UBA7	-1.65696	2.43419e-07	2.32335e-06
ENSG00000146938	NLGN4X	-1.6552	0.00149227	0.00527272
ENSG00000273290	CTC-297N7.8	-1.65501	3.61398e-06	2.60167e-05
ENSG00000116679	IVNS1ABP	-1.65412	4.04035e-20	3.63791e-18
ENSG00000184702	SEPT5	-1.65377	5.19445e-06	3.56802e-05
ENSG00000160255	ITGB2	-1.65336	0.00411801	0.0127467
ENSG00000158089	GALNT14	-1.65143	1.30224e-05	8.1431e-05
ENSG00000104321	TRPA1	-1.65114	0.000539686	0.00217134
ENSG00000130479	MAP1S	-1.65081	1.53718e-08	1.91003e-07
ENSG00000135048	TMEM2	-1.65013	4.55265e-12	1.16058e-10
ENSG00000173597	SULT1B1	-1.65	0.0169188	0.0428728
ENSG00000154134	ROBO3	-1.64937	9.26766e-08	9.7409e-07
ENSG00000002746	HECW1	-1.64854	7.36057e-12	1.78194e-10
ENSG00000101825	MXRA5	-1.64846	1.04748e-07	1.08722e-06
ENSG00000214706	IFRD2	-1.64808	5.89178e-18	4.06377e-16
ENSG00000171608	PIK3CD	-1.64804	1.3049e-08	1.6449e-07
ENSG00000215853	RPTN	-1.64776	0.00546119	0.0162944
ENSG00000130382	MLLT1	-1.64659	3.54785e-13	1.10239e-11
ENSG00000229847	EMX2OS	-1.6462	1.56622e-22	2.08959e-20
ENSG00000018236	CNTN1	-1.64547	0.00473963	0.0144121
ENSG00000133083	DCLK1	-1.64514	9.00372e-07	7.5328e-06
ENSG00000135914	HTR2B	-1.64441	0.000393312	0.0016462
ENSG00000123472	ATPAF1	-1.64397	1.04681e-13	3.57636e-12
ENSG00000142871	CYR61	-1.64392	1.81003e-15	8.68342e-14
ENSG00000264278	RP11-162A12.2	-1.63995	8.90598e-05	0.000450549
ENSG00000186765	FSCN2	-1.6399	0.00143794	0.0051074
ENSG00000120156	TEK	-1.63882	0.000150987	0.000714221
ENSG00000136630	HLX	-1.63814	2.24847e-05	0.00013253
ENSG00000158164	TMSB15A	-1.63778	0.0125488	0.0332899
ENSG00000258311	RP11-644F5.10	-1.63632	0.000854951	0.00324073
ENSG00000260400	RP11-119F7.5	-1.63486	0.0116759	0.0313244
ENSG00000056972	TRAF3IP2	-1.63486	9.59998e-13	2.74599e-11
ENSG00000257256	RP3-405J10.4	-1.63397	0.00920906	0.0255345
ENSG00000260855	RP11-439E19.10	-1.63162	0.00461528	0.0140831
ENSG00000159216	RUNX1	-1.63076	2.68448e-21	2.95583e-19
ENSG00000223485	RP11-417E7.1	-1.62975	3.27025e-07	3.03573e-06
ENSG00000259994	RP11-305E6.4	-1.62941	0.0120348	0.0321408
ENSG00000144642	RBMS3	-1.62911	2.05471e-14	8.00767e-13
ENSG00000176928	GCNT4	-1.62764	1.16766e-11	2.71534e-10
ENSG00000231789	RP11-558F24.4	-1.62624	0.000811977	0.00310801
ENSG00000226992	AC144525.1	-1.62543	4.36823e-06	3.06262e-05
ENSG00000145779	TNFAIP8	-1.62488	4.61553e-13	1.41236e-11
ENSG00000111052	LIN7A	-1.62448	1.10837e-08	1.42668e-07
ENSG00000138395	CDK15	-1.62428	1.93647e-06	1.49534e-05
ENSG00000139354	GAS2L3	-1.62415	1.92956e-09	2.87437e-08
ENSG00000175063	UBE2C	-1.62382	4.08166e-06	2.89165e-05
ENSG00000163577	EIF5A2	-1.6228	1.03601e-15	5.17383e-14
ENSG00000173517	PEAK1	-1.62232	3.7922e-13	1.17282e-11
ENSG00000110446	SLC15A3	-1.62203	5.93447e-05	0.000315871
ENSG00000105245	NUMBL	-1.62136	1.33714e-11	3.06654e-10
ENSG00000187134	AKR1C1	-1.62091	5.94824e-08	6.48699e-07
ENSG00000198910	L1CAM	-1.62062	0.00227979	0.00763327
ENSG00000127589	TUBBP1	-1.62018	0.00133804	0.00479166
ENSG00000197914	HIST1H4K	-1.62004	0.000488649	0.00199187
ENSG00000153162	BMP6	-1.61857	0.000221314	0.000999057
ENSG00000122877	EGR2	-1.61818	0.00182225	0.00628078
ENSG00000081059	TCF7	-1.61673	1.95147e-05	0.000116603
ENSG00000143473	KCNH1	-1.61587	4.82133e-06	3.33804e-05
ENSG00000081791	KIAA0141	-1.61587	6.67404e-15	2.87708e-13
ENSG00000134285	FKBP11	-1.61496	2.60188e-09	3.75352e-08
ENSG00000134874	DZIP1	-1.6142	3.42476e-12	8.94254e-11
ENSG00000185614	FAM212A	-1.61402	1.26161e-07	1.28394e-06
ENSG00000143507	DUSP10	-1.61387	2.25513e-12	6.08851e-11
ENSG00000267121	CTD-2020K17.1	-1.61236	0.0145319	0.0376117
ENSG00000122644	ARL4A	-1.61149	4.54719e-17	2.81741e-15
ENSG00000139835	GRTP1	-1.61148	0.00184562	0.00634342
ENSG00000235852	AC005540.3	-1.6111	0.000175081	0.000812836
ENSG00000227438	AP001471.1	-1.61096	0.0140057	0.0364875
ENSG00000128709	HOXD9	-1.61003	0.000710895	0.00275934
ENSG00000259091	LINC00517	-1.60925	0.00654952	0.0190326
ENSG00000137177	KIF13A	-1.60855	2.02689e-14	7.91612e-13
ENSG00000251348	HSPD1P11	-1.60753	0.00877042	0.0245003
ENSG00000204851	PNMAL2	-1.60714	0.000388311	0.00162788
ENSG00000006534	ALDH3B1	-1.6059	1.32058e-13	4.43707e-12
ENSG00000177694	NAALADL2	-1.60533	1.20168e-10	2.29033e-09
ENSG00000213222	AC093724.2	-1.60515	1.6752e-07	1.66049e-06
ENSG00000196611	MMP1	-1.60488	0.00238218	0.00792672
ENSG00000115641	FHL2	-1.60454	2.72392e-08	3.21419e-07
ENSG00000204219	TCEA3	-1.60413	1.54259e-08	1.91546e-07
ENSG00000134864	GGACT	-1.60367	9.60789e-05	0.000480868
ENSG00000224093	RP5-1033H22.2	-1.60329	0.00242701	0.00805182
ENSG00000229563	RP11-245M24.1	-1.60322	0.000656154	0.00257254
ENSG00000164619	BMPER	-1.60319	1.0284e-06	8.48631e-06
ENSG00000235927	NEXN-AS1	-1.60154	0.00635898	0.0185581
ENSG00000161714	PLCD3	-1.59959	1.05154e-11	2.47044e-10
ENSG00000235098	ANKRD65	-1.59878	0.0198088	0.0489013
ENSG00000159403	C1R	-1.59835	1.0205e-09	1.61356e-08
ENSG00000095739	BAMBI	-1.5983	6.06225e-09	8.1655e-08
ENSG00000145861	C1QTNF2	-1.5982	0.000115392	0.000564695
ENSG00000081320	STK17B	-1.59704	9.81938e-18	6.59848e-16
ENSG00000115318	LOXL3	-1.5963	4.55507e-10	7.7521e-09
ENSG00000170485	NPAS2	-1.59453	3.08912e-06	2.26577e-05
ENSG00000246100	LINC00900	-1.59414	0.012536	0.0332692
ENSG00000248810	RP11-362F19.1	-1.59254	0.0126558	0.0335298
ENSG00000154839	SKA1	-1.5911	2.83557e-06	2.106e-05
ENSG00000232774	RP11-47I22.3	-1.58923	0.0200516	0.0493754
ENSG00000105559	PLEKHA4	-1.5889	3.38349e-08	3.89934e-07
ENSG00000099204	ABLIM1	-1.58775	3.23962e-07	3.01189e-06
ENSG00000169302	STK32A	-1.58709	0.00100896	0.00374453
ENSG00000123500	COL10A1	-1.5862	0.00013867	0.000661779
ENSG00000171631	P2RY6	-1.58464	0.0150267	0.0387253
ENSG00000181031	RPH3AL	-1.58435	0.000513083	0.00207848
ENSG00000151376	ME3	-1.58414	3.83676e-12	9.89114e-11
ENSG00000164418	GRIK2	-1.58336	1.20698e-12	3.39402e-11
ENSG00000111817	DSE	-1.58329	2.69281e-10	4.81127e-09
ENSG00000149798	CDC42EP2	-1.58237	1.24295e-09	1.92869e-08
ENSG00000244586	WNT5A-AS1	-1.58232	0.000193177	0.00088449
ENSG00000154734	ADAMTS1	-1.58222	8.28458e-09	1.09187e-07
ENSG00000107372	ZFAND5	-1.58135	3.21288e-21	3.51647e-19
ENSG00000213965	NUDT19	-1.58044	1.3398e-13	4.49338e-12
ENSG00000172260	NEGR1	-1.58033	1.61175e-09	2.4367e-08
ENSG00000006042	TMEM98	-1.58023	5.28284e-10	8.83438e-09
ENSG00000168140	VASN	-1.57995	2.08863e-06	1.59732e-05
ENSG00000171241	SHCBP1	-1.57962	6.34517e-06	4.29545e-05
ENSG00000166492	FAM86GP	-1.5789	0.0143138	0.0371314
ENSG00000169047	IRS1	-1.57877	3.73686e-16	2.003e-14
ENSG00000114354	TFG	-1.57856	1.7469e-17	1.12826e-15
ENSG00000224578	HNRNPA1P48	-1.57825	0.000464888	0.00190649
ENSG00000082482	KCNK2	-1.57753	2.04035e-08	2.46814e-07
ENSG00000139211	AMIGO2	-1.57736	8.29296e-11	1.63869e-09
ENSG00000228630	HOTAIR	-1.57734	0.000918569	0.00344968
ENSG00000102359	SRPX2	-1.57648	2.27263e-09	3.33648e-08
ENSG00000100079	LGALS2	-1.57558	0.0162949	0.0414932
ENSG00000255874	LINC00346	-1.57317	0.00230655	0.00770873
ENSG00000165633	VSTM4	-1.57276	6.0273e-10	9.9789e-09
ENSG00000183779	ZNF703	-1.5727	7.7242e-06	5.11718e-05
ENSG00000164292	RHOBTB3	-1.57263	4.12716e-13	1.26997e-11
ENSG00000164379	FOXQ1	-1.57257	0.00161257	0.00564107
ENSG00000117586	TNFSF4	-1.57052	1.81488e-07	1.78328e-06
ENSG00000197459	HIST1H2BH	-1.57031	1.05744e-07	1.09693e-06
ENSG00000175505	CLCF1	-1.57007	6.52469e-11	1.31342e-09
ENSG00000271930	RP11-44N12.5	-1.56978	0.0145701	0.0376945
ENSG00000139263	LRIG3	-1.56846	1.40624e-08	1.76171e-07
ENSG00000254602	AP000662.4	-1.56843	0.00708622	0.0203843
ENSG00000100321	SYNGR1	-1.56826	2.33019e-10	4.23035e-09
ENSG00000162733	DDR2	-1.56574	4.52232e-12	1.15607e-10
ENSG00000198339	HIST1H4I	-1.56477	0.000419992	0.00174588
ENSG00000163710	PCOLCE2	-1.56318	2.56309e-11	5.57053e-10
ENSG00000272452	RP11-391M1.4	-1.56023	7.09949e-05	0.000369174
ENSG00000133107	TRPC4	-1.55857	3.89449e-06	2.78387e-05
ENSG00000108639	SYNGR2	-1.55848	6.13881e-09	8.26253e-08
ENSG00000149257	SERPINH1	-1.55845	1.51793e-12	4.21651e-11
ENSG00000263812	LINC00908	-1.55814	0.000838544	0.00319311
ENSG00000126878	AIF1L	-1.5572	0.0125341	0.0332692
ENSG00000102554	KLF5	-1.55386	2.13239e-06	1.62739e-05
ENSG00000076706	MCAM	-1.55365	2.14848e-07	2.07668e-06
ENSG00000166603	MC4R	-1.55343	7.34373e-05	0.000381007
ENSG00000122870	BICC1	-1.55276	4.98812e-08	5.52562e-07
ENSG00000185630	PBX1	-1.55273	4.5741e-16	2.39557e-14
ENSG00000179750	APOBEC3B	-1.55263	0.0101069	0.0276257
ENSG00000126353	CCR7	-1.55221	0.000541165	0.00217681
ENSG00000173918	C1QTNF1	-1.55166	6.31588e-07	5.51561e-06
ENSG00000163531	NFASC	-1.55135	3.39746e-12	8.88396e-11
ENSG00000162512	SDC3	-1.5508	2.68569e-09	3.86833e-08
ENSG00000090889	KIF4A	-1.55006	1.53548e-07	1.53531e-06
ENSG00000139926	FRMD6	-1.54894	2.00875e-15	9.58642e-14
ENSG00000234520	AC018464.3	-1.54889	0.0150278	0.0387253
ENSG00000237611	AL353898.3	-1.54834	0.0157897	0.0403869
ENSG00000272782	RP4-607J23.2	-1.54543	0.00653328	0.0189936
ENSG00000179294	C17orf96	-1.54508	0.000138798	0.000662215
ENSG00000228784	LINC00954	-1.5449	0.00070686	0.00274718
ENSG00000222041	LINC00152	-1.54424	9.67755e-11	1.88177e-09
ENSG00000165072	MAMDC2	-1.54123	3.75819e-05	0.000210132
ENSG00000147202	DIAPH2	-1.54122	7.55976e-13	2.21793e-11
ENSG00000269728	RP11-145M9.4	-1.54114	3.81666e-06	2.73572e-05
ENSG00000223749	MIR503HG	-1.54099	4.07771e-06	2.89109e-05
ENSG00000269973	RP11-95D17.1	-1.54021	1.44202e-08	1.80405e-07
ENSG00000225614	ZNF469	-1.53986	3.50396e-05	0.000197184
ENSG00000133321	RARRES3	-1.53972	0.000257062	0.0011385
ENSG00000108381	ASPA	-1.53958	0.000873794	0.0033053
ENSG00000266208	CTD-2267D19.3	-1.53953	2.92871e-06	2.16374e-05
ENSG00000075218	GTSE1	-1.5393	2.93396e-05	0.000168638
ENSG00000130164	LDLR	-1.53876	1.38846e-09	2.13083e-08
ENSG00000235314	LINC00957	-1.53798	0.000157035	0.000740144
ENSG00000260349	RP11-473I1.5	-1.53738	1.19553e-07	1.22419e-06
ENSG00000110852	CLEC2B	-1.53707	2.58717e-10	4.64978e-09
ENSG00000155755	TMEM237	-1.5369	5.34902e-26	1.28644e-23
ENSG00000197712	FAM114A1	-1.53633	1.91994e-16	1.08984e-14
ENSG00000148337	CIZ1	-1.53622	3.53071e-09	4.97567e-08
ENSG00000135744	AGT	-1.53613	8.6933e-13	2.50625e-11
ENSG00000088325	TPX2	-1.53592	1.66343e-05	0.000100977
ENSG00000138735	PDE5A	-1.53547	8.24706e-07	6.98193e-06
ENSG00000105499	PLA2G4C	-1.53464	1.61313e-11	3.62222e-10
ENSG00000074181	NOTCH3	-1.53378	5.92573e-09	7.99339e-08
ENSG00000058668	ATP2B4	-1.53337	1.05697e-09	1.66546e-08
ENSG00000235790	RP11-73M7.6	-1.53284	0.0170929	0.0432242
ENSG00000129103	SUMF2	-1.53281	3.11513e-16	1.71501e-14
ENSG00000104722	NEFM	-1.53146	0.0184044	0.0460124
ENSG00000145757	SPATA9	-1.53123	0.0195714	0.0484069
ENSG00000188112	C6orf132	-1.53066	0.000128045	0.000618828
ENSG00000169515	CCDC8	-1.53051	5.95714e-07	5.22981e-06
ENSG00000005379	BZRAP1	-1.52879	3.46124e-06	2.50454e-05
ENSG00000112759	SLC29A1	-1.52859	8.15239e-05	0.000417159
ENSG00000132274	TRIM22	-1.52838	2.47937e-11	5.40786e-10
ENSG00000163202	LCE3D	-1.52779	0.00489338	0.0148106
ENSG00000119608	PROX2	-1.52751	0.00939805	0.0259723
ENSG00000169083	AR	-1.52686	2.67201e-05	0.000154897
ENSG00000196923	PDLIM7	-1.52674	6.87742e-14	2.4504e-12
ENSG00000187091	PLCD1	-1.52673	3.15868e-06	2.3103e-05
ENSG00000138356	AOX1	-1.52496	1.11552e-09	1.74418e-08
ENSG00000168591	TMUB2	-1.52387	2.00279e-14	7.83874e-13
ENSG00000186354	C9orf47	-1.52269	0.00387081	0.0120817
ENSG00000165476	REEP3	-1.51967	4.18351e-22	5.31015e-20
ENSG00000087274	ADD1	-1.51963	5.60606e-24	1.01453e-21
ENSG00000166341	DCHS1	-1.51748	5.65003e-05	0.000302671
ENSG00000118515	SGK1	-1.51699	4.27071e-23	6.34634e-21
ENSG00000121904	CSMD2	-1.51469	1.93697e-07	1.89428e-06
ENSG00000102287	GABRE	-1.51452	1.25628e-07	1.27994e-06
ENSG00000205208	C4orf46	-1.51391	2.82561e-14	1.07373e-12
ENSG00000048052	HDAC9	-1.51381	4.90553e-08	5.45065e-07
ENSG00000114019	AMOTL2	-1.51359	1.54703e-12	4.28434e-11
ENSG00000187546	AGMO	-1.51268	0.00792852	0.0224713
ENSG00000182983	ZNF662	-1.51242	0.000186718	0.000858808
ENSG00000161835	GRASP	-1.51214	3.24352e-05	0.00018423
ENSG00000188765	TMSB4XP2	-1.51134	0.0192859	0.0478237
ENSG00000272695	GAS6-AS2	-1.51121	2.21433e-10	4.02902e-09
ENSG00000184900	SUMO3	-1.51116	5.10863e-09	6.96832e-08
ENSG00000117122	MFAP2	-1.51068	1.64953e-11	3.6994e-10
ENSG00000164116	GUCY1A3	-1.51061	0.00700256	0.0201722
ENSG00000185201	IFITM2	-1.50923	2.7217e-07	2.56959e-06
ENSG00000122591	FAM126A	-1.50896	1.09094e-16	6.35037e-15
ENSG00000152518	ZFP36L2	-1.50847	2.65494e-10	4.75288e-09
ENSG00000134222	PSRC1	-1.50839	8.59095e-05	0.000436667
ENSG00000133030	MPRIP	-1.50632	6.22345e-13	1.85566e-11
ENSG00000271334	CTD-2078B5.2	-1.50518	0.00312988	0.0100383
ENSG00000163584	RPL22L1	-1.50443	2.59781e-10	4.66432e-09
ENSG00000116032	GRIN3B	-1.50404	0.00669756	0.0193976
ENSG00000253106	RP11-158K1.3	-1.50307	0.00127985	0.00460766
ENSG00000154945	ANKRD40	-1.5017	2.62114e-12	6.97368e-11
ENSG00000167705	RILP	-1.50117	3.14002e-07	2.92673e-06
ENSG00000135486	HNRNPA1	-1.50103	4.21793e-15	1.88959e-13
ENSG00000214967	NPIPA7	-1.50077	0.0177048	0.0445312
ENSG00000163840	DTX3L	-1.50071	1.42722e-06	1.13866e-05
ENSG00000116117	PARD3B	-1.50026	1.65439e-07	1.64431e-06
ENSG00000109079	TNFAIP1	-1.50015	1.85277e-13	6.02579e-12
ENSG00000172824	CES4A	-1.49989	0.000228952	0.00102998
ENSG00000110427	KIAA1549L	-1.49984	2.70873e-10	4.83498e-09
ENSG00000123143	PKN1	-1.49877	7.75053e-20	6.68227e-18
ENSG00000111907	TPD52L1	-1.49844	0.000257751	0.001141
ENSG00000008517	IL32	-1.49835	0.000212512	0.000963846
ENSG00000189057	FAM111B	-1.49769	0.000171057	0.000797595
ENSG00000213676	ATF6B	-1.49601	5.08571e-11	1.04681e-09
ENSG00000007944	MYLIP	-1.49594	0.000111139	0.000546075
ENSG00000174483	BBS1	-1.49383	0.00514865	0.0154858
ENSG00000155016	CYP2U1	-1.49344	7.15678e-10	1.16174e-08
ENSG00000240935	PLGLA	-1.49315	0.0149308	0.0384971
ENSG00000272168	CASC15	-1.49306	0.0151025	0.0388958
ENSG00000067445	TRO	-1.49219	1.05291e-08	1.3649e-07
ENSG00000231768	RP5-855F14.1	-1.49147	0.00556768	0.0165635
ENSG00000261353	CTA-14H9.5	-1.49056	0.00677156	0.0195838
ENSG00000119681	LTBP2	-1.49016	1.53697e-06	1.21614e-05
ENSG00000114853	ZBTB47	-1.48976	5.43688e-09	7.37205e-08
ENSG00000224080	UBE2FP1	-1.48839	0.00030933	0.00133348
ENSG00000137259	HIST1H2AB	-1.48806	1.43017e-07	1.43867e-06
ENSG00000113578	FGF1	-1.48759	7.28196e-12	1.76994e-10
ENSG00000159640	ACE	-1.48701	5.17898e-05	0.000280561
ENSG00000135916	ITM2C	-1.48653	4.15236e-08	4.69079e-07
ENSG00000113805	CNTN3	-1.48599	1.11955e-13	3.79651e-12
ENSG00000168781	PPIP5K1	-1.48578	1.85423e-09	2.77572e-08
ENSG00000159208	C1orf51	-1.48565	3.92951e-05	0.000218176
ENSG00000181195	PENK	-1.48561	0.00574617	0.0170169
ENSG00000259498	RP11-244F12.3	-1.48531	1.10743e-06	9.0688e-06
ENSG00000129048	ACKR4	-1.48406	4.31838e-07	3.90943e-06
ENSG00000152253	SPC25	-1.48405	0.00298675	0.00964657
ENSG00000164111	ANXA5	-1.48396	3.39371e-16	1.84066e-14
ENSG00000142156	COL6A1	-1.48278	8.61584e-11	1.69699e-09
ENSG00000072840	EVC	-1.48275	4.59652e-12	1.17013e-10
ENSG00000197142	ACSL5	-1.48259	0.0025068	0.00826765
ENSG00000229715	EEF1DP3	-1.48123	6.7796e-05	0.000354963
ENSG00000050405	LIMA1	-1.48086	8.28547e-09	1.09187e-07
ENSG00000206337	HCP5	-1.47951	0.00921082	0.0255355
ENSG00000170153	RNF150	-1.47779	1.02524e-09	1.61964e-08
ENSG00000112276	BVES	-1.47695	1.37979e-08	1.73095e-07
ENSG00000166851	PLK1	-1.47655	5.22336e-05	0.000282547
ENSG00000245812	RP11-175K6.1	-1.47638	0.000911133	0.00342421
ENSG00000136478	TEX2	-1.47534	2.46936e-19	2.006e-17
ENSG00000225135	RP11-361F15.2	-1.4741	1.24513e-05	7.83695e-05
ENSG00000108840	HDAC5	-1.47358	1.24373e-10	2.36309e-09
ENSG00000142089	IFITM3	-1.47322	8.43326e-07	7.12148e-06
ENSG00000064042	LIMCH1	-1.47304	7.02938e-15	3.00897e-13
ENSG00000090376	IRAK3	-1.4726	1.44972e-08	1.81156e-07
ENSG00000132155	RAF1	-1.47258	8.78112e-16	4.44602e-14
ENSG00000143412	ANXA9	-1.47223	0.000385654	0.00161785
ENSG00000020633	RUNX3	-1.47211	0.000200833	0.00091497
ENSG00000103034	NDRG4	-1.47182	2.78199e-06	2.07125e-05
ENSG00000182534	MXRA7	-1.47137	1.80609e-21	2.05041e-19
ENSG00000198331	HYLS1	-1.47092	6.59735e-10	1.07859e-08
ENSG00000123416	TUBA1B	-1.46987	1.63853e-09	2.47308e-08
ENSG00000160460	SPTBN4	-1.4689	4.08703e-06	2.89329e-05
ENSG00000138674	SEC31A	-1.46797	3.98614e-13	1.22865e-11
ENSG00000006606	CCL26	-1.46789	0.00183764	0.00632235
ENSG00000111816	FRK	-1.46757	0.00159177	0.00557577
ENSG00000064692	SNCAIP	-1.46748	0.00769021	0.0219088
ENSG00000101017	CD40	-1.46651	0.000114132	0.000559277
ENSG00000140557	ST8SIA2	-1.46633	7.73483e-06	5.12236e-05
ENSG00000221869	CEBPD	-1.46595	2.64836e-10	4.75003e-09
ENSG00000174136	RGMB	-1.46563	2.23685e-06	1.69789e-05
ENSG00000198374	HIST1H2AL	-1.46527	6.78619e-06	4.56862e-05
ENSG00000171208	NETO2	-1.46511	2.53938e-07	2.41493e-06
ENSG00000075643	MOCOS	-1.46321	1.01696e-09	1.60935e-08
ENSG00000160445	ZER1	-1.46189	1.10791e-11	2.58625e-10
ENSG00000110347	MMP12	-1.46108	8.42034e-08	8.94288e-07
ENSG00000186205	MARC1	-1.45955	0.00178143	0.00615635
ENSG00000054356	PTPRN	-1.4575	0.00234522	0.00782082
ENSG00000042493	CAPG	-1.4572	1.68183e-12	4.62262e-11
ENSG00000213347	MXD3	-1.45698	9.56497e-06	6.16385e-05
ENSG00000136161	RCBTB2	-1.45659	6.35806e-12	1.56832e-10
ENSG00000076344	RGS11	-1.45598	9.19622e-05	0.000463238
ENSG00000134627	PIWIL4	-1.45546	2.54106e-05	0.000148151
ENSG00000176101	SSNA1	-1.45534	1.45768e-17	9.54963e-16
ENSG00000100342	APOL1	-1.45523	7.35964e-07	6.33114e-06
ENSG00000187699	C2orf88	-1.45474	9.75125e-05	0.000486047
ENSG00000101194	SLC17A9	-1.45439	8.0567e-07	6.84614e-06
ENSG00000221995	TIAF1	-1.45319	0.0118149	0.0316368
ENSG00000128578	STRIP2	-1.4525	7.47545e-07	6.4239e-06
ENSG00000150630	VEGFC	-1.45249	4.89251e-08	5.4395e-07
ENSG00000136982	DSCC1	-1.45245	5.39238e-05	0.000290657
ENSG00000253357	CTB-78F1.2	-1.45229	0.00647277	0.0188301
ENSG00000264745	RP11-403A21.2	-1.45095	0.0143049	0.0371189
ENSG00000171320	ESCO2	-1.4502	6.30415e-06	4.27271e-05
ENSG00000165795	NDRG2	-1.44948	0.0143945	0.037309
ENSG00000248187	RP11-184M15.1	-1.44875	0.0161748	0.0412276
ENSG00000197301	RP11-366L20.2	-1.44873	3.3549e-05	0.000190024
ENSG00000273007	RP11-170N16.3	-1.44866	0.000857473	0.00324961
ENSG00000254656	RTL1	-1.44859	0.000217872	0.000985955
ENSG00000115415	STAT1	-1.44829	1.72784e-07	1.70803e-06
ENSG00000161249	DMKN	-1.44774	8.04709e-06	5.30082e-05
ENSG00000242539	AC007620.3	-1.44767	1.51137e-05	9.27007e-05
ENSG00000240875	LINC00886	-1.44728	1.96347e-08	2.38619e-07
ENSG00000127824	TUBA4A	-1.44661	1.1681e-08	1.49724e-07
ENSG00000230076	AC016708.2	-1.44529	0.00805473	0.022769
ENSG00000113456	RAD1	-1.44484	1.31907e-17	8.73551e-16
ENSG00000089685	BIRC5	-1.44338	0.000134719	0.000645112
ENSG00000167642	SPINT2	-1.44296	3.37009e-05	0.000190538
ENSG00000175745	NR2F1	-1.44238	3.38552e-06	2.45461e-05
ENSG00000136492	BRIP1	-1.44153	5.54561e-08	6.08054e-07
ENSG00000165458	INPPL1	-1.44152	1.58019e-22	2.09296e-20
ENSG00000122547	EEPD1	-1.44143	2.88852e-08	3.38655e-07
ENSG00000172380	GNG12	-1.44043	4.59012e-13	1.40769e-11
ENSG00000221963	APOL6	-1.44038	1.76228e-10	3.25692e-09
ENSG00000105011	ASF1B	-1.43863	1.59927e-08	1.97911e-07
ENSG00000153904	DDAH1	-1.43833	1.07354e-09	1.68575e-08
ENSG00000183386	FHL3	-1.4378	1.93136e-09	2.8747e-08
ENSG00000136048	DRAM1	-1.43734	2.71209e-08	3.20229e-07
ENSG00000120802	TMPO	-1.43686	6.15799e-10	1.0173e-08
ENSG00000197594	ENPP1	-1.43685	7.07026e-15	3.0194e-13
ENSG00000170006	TMEM154	-1.43489	2.20127e-07	2.12209e-06
ENSG00000104904	OAZ1	-1.43482	1.34039e-14	5.43228e-13
ENSG00000136861	CDK5RAP2	-1.43421	2.68285e-12	7.11716e-11
ENSG00000169306	IL1RAPL1	-1.43413	0.0134395	0.035284
ENSG00000134463	ECHDC3	-1.43365	1.33071e-05	8.2961e-05
ENSG00000260065	CTA-445C9.15	-1.43316	2.92899e-09	4.19891e-08
ENSG00000137273	FOXF2	-1.43235	1.86388e-05	0.000111845
ENSG00000148484	RSU1	-1.43208	1.3867e-07	1.39957e-06
ENSG00000092607	TBX15	-1.43121	2.00402e-08	2.42901e-07
ENSG00000148411	NACC2	-1.43091	1.94742e-13	6.31117e-12
ENSG00000105849	TWISTNB	-1.43082	1.4488e-18	1.08087e-16
ENSG00000081853	PCDHGA2	-1.43077	0.00253409	0.0083426
ENSG00000154760	SLFN13	-1.43038	0.00243577	0.00807565
ENSG00000269430	LRRC3DN	-1.42954	0.0126753	0.0335717
ENSG00000169933	FRMPD4	-1.42929	0.00161055	0.00563555
ENSG00000124693	HIST1H3B	-1.42861	1.62382e-05	9.88518e-05
ENSG00000168280	KIF5C	-1.42844	0.00852024	0.0238964
ENSG00000220785	MTMR9LP	-1.42719	5.6471e-06	3.85572e-05
ENSG00000172346	CSDC2	-1.42655	0.00115413	0.00420893
ENSG00000180938	ZNF572	-1.42584	5.52372e-05	0.000296861
ENSG00000113719	ERGIC1	-1.42473	1.36659e-10	2.5831e-09
ENSG00000163171	CDC42EP3	-1.4234	9.62581e-09	1.25762e-07
ENSG00000163702	IL17RC	-1.42088	2.21283e-14	8.60554e-13
ENSG00000148848	ADAM12	-1.42004	1.15172e-07	1.18398e-06
ENSG00000117632	STMN1	-1.41877	8.5329e-08	9.05191e-07
ENSG00000168242	HIST1H2BI	-1.41828	4.05299e-08	4.58987e-07
ENSG00000121989	ACVR2A	-1.41811	3.9679e-11	8.31712e-10
ENSG00000145819	ARHGAP26	-1.41728	4.46349e-07	4.02484e-06
ENSG00000100320	RBFOX2	-1.4153	2.04101e-20	1.94741e-18
ENSG00000235477	RP11-122G18.5	-1.41445	0.00223482	0.00750471
ENSG00000213214	ARHGEF35	-1.41339	0.000732797	0.00283532
ENSG00000125965	GDF5	-1.41269	3.13232e-11	6.6962e-10
ENSG00000164850	GPER1	-1.41142	7.79628e-11	1.54221e-09
ENSG00000245522	RP11-540A21.2	-1.41009	0.000698905	0.00271915
ENSG00000102401	ARMCX3	-1.41002	1.86331e-13	6.04931e-12
ENSG00000106546	AHR	-1.40875	5.05666e-08	5.59816e-07
ENSG00000100644	HIF1A	-1.40709	9.59872e-20	8.23687e-18
ENSG00000153814	JAZF1	-1.4067	1.06992e-07	1.10799e-06
ENSG00000106477	CEP41	-1.40556	9.24167e-07	7.70266e-06
ENSG00000181381	DDX60L	-1.40546	2.06284e-09	3.05408e-08
ENSG00000109738	GLRB	-1.40482	7.3782e-10	1.19238e-08
ENSG00000198518	HIST1H4E	-1.40362	9.911e-21	9.95348e-19
ENSG00000073910	FRY	-1.40315	6.16682e-10	1.0173e-08
ENSG00000224113	RP5-837J1.2	-1.40256	0.0108633	0.0294293
ENSG00000132639	SNAP25	-1.40072	0.000925759	0.00347169
ENSG00000196419	XRCC6	-1.39966	8.50606e-22	1.02285e-19
ENSG00000058091	CDK14	-1.3989	3.49616e-10	6.14451e-09
ENSG00000273230	RP11-1246C19.1	-1.39792	0.00425442	0.0131067
ENSG00000133812	SBF2	-1.3973	4.13418e-10	7.11531e-09
ENSG00000165655	ZNF503	-1.39693	2.60879e-07	2.4745e-06
ENSG00000228623	ZNF883	-1.39565	0.00611644	0.0179477
ENSG00000174595	KLF14	-1.39554	0.00503186	0.0151594
ENSG00000270223	RP13-36G14.4	-1.3951	0.00299694	0.00967296
ENSG00000091136	LAMB1	-1.3939	2.67302e-12	7.10137e-11
ENSG00000177565	TBL1XR1	-1.39372	3.71207e-11	7.83477e-10
ENSG00000182492	BGN	-1.3937	0.000129675	0.000624724
ENSG00000198911	SREBF2	-1.39238	3.46986e-06	2.50879e-05
ENSG00000064666	CNN2	-1.3921	2.05444e-10	3.76263e-09
ENSG00000272841	RP3-428L16.2	-1.39208	0.000227336	0.00102352
ENSG00000106366	SERPINE1	-1.39023	1.02871e-08	1.33733e-07
ENSG00000169282	KCNAB1	-1.39011	0.00122159	0.00442068
ENSG00000198826	ARHGAP11A	-1.38964	8.13787e-09	1.07552e-07
ENSG00000111711	GOLT1B	-1.38874	7.56186e-23	1.07144e-20
ENSG00000154263	ABCA10	-1.38828	4.87576e-05	0.000265473
ENSG00000228223	HCG11	-1.38754	9.12635e-07	7.62118e-06
ENSG00000072571	HMMR	-1.38722	1.12032e-06	9.16206e-06
ENSG00000246763	RGMB-AS1	-1.38715	1.64588e-06	1.29261e-05
ENSG00000196411	EPHB4	-1.38606	6.41714e-12	1.58076e-10
ENSG00000163923	RPL39L	-1.38501	2.97632e-07	2.78266e-06
ENSG00000175287	PHYHD1	-1.38454	0.000184905	0.000852598
ENSG00000228998	RP11-697E2.7	-1.3835	4.14183e-07	3.7589e-06
ENSG00000102802	MEDAG	-1.38127	0.000109689	0.000539241
ENSG00000271948	RP11-242F4.2	-1.37972	0.0025204	0.00830499
ENSG00000132031	MATN3	-1.37955	0.000320806	0.00137807
ENSG00000117533	VAMP4	-1.37926	1.34863e-13	4.5147e-12
ENSG00000147100	SLC16A2	-1.37914	3.61037e-12	9.38029e-11
ENSG00000241749	RPSAP52	-1.37873	0.00118043	0.004292
ENSG00000223403	MEG9	-1.37794	0.00471093	0.0143391
ENSG00000166803	KIAA0101	-1.37782	0.00030263	0.00130953
ENSG00000172819	RARG	-1.37742	3.94131e-09	5.49499e-08
ENSG00000139364	TMEM132B	-1.3772	0.000891381	0.00336556
ENSG00000196405	EVL	-1.37588	1.21573e-07	1.2414e-06
ENSG00000169554	ZEB2	-1.37404	4.61919e-07	4.14888e-06
ENSG00000138756	BMP2K	-1.37279	7.52933e-22	9.11398e-20
ENSG00000242600	MBL1P	-1.37256	5.34176e-06	3.65681e-05
ENSG00000134871	COL4A2	-1.37238	0.00868366	0.0242803
ENSG00000230266	XXYLT1-AS2	-1.37137	0.00280012	0.00910362
ENSG00000171848	RRM2	-1.37117	7.05195e-06	4.72838e-05
ENSG00000163072	NOSTRIN	-1.37054	0.00489181	0.0148083
ENSG00000168916	ZNF608	-1.36994	6.32918e-05	0.000334639
ENSG00000163479	SSR2	-1.3691	2.24309e-16	1.26541e-14
ENSG00000258738	RP11-73E17.2	-1.36892	0.0047041	0.0143255
ENSG00000164949	GEM	-1.36765	1.71255e-08	2.10784e-07
ENSG00000063601	MTMR1	-1.36659	6.36147e-10	1.0447e-08
ENSG00000162616	DNAJB4	-1.3663	3.35045e-11	7.10435e-10
ENSG00000207971	MIR125B1	-1.3656	0.000192411	0.000881427
ENSG00000145730	PAM	-1.36554	4.09522e-14	1.50609e-12
ENSG00000168016	TRANK1	-1.36485	9.66321e-05	0.000482843
ENSG00000127564	PKMYT1	-1.36447	0.000577161	0.00230587
ENSG00000165105	RASEF	-1.36442	0.0101712	0.0277807
ENSG00000145284	SCD5	-1.3641	1.4699e-09	2.24451e-08
ENSG00000134824	FADS2	-1.36344	6.40498e-17	3.85099e-15
ENSG00000174529	TMEM81	-1.36268	0.00713047	0.020489
ENSG00000196459	TRAPPC2	-1.3625	1.13496e-08	1.45782e-07
ENSG00000182796	TMEM198B	-1.36205	2.04682e-05	0.000121744
ENSG00000260833	AC124789.1	-1.36124	0.000197651	0.000903392
ENSG00000165801	ARHGEF40	-1.36102	7.32735e-12	1.77625e-10
ENSG00000136436	CALCOCO2	-1.36009	4.54732e-14	1.6524e-12
ENSG00000111665	CDCA3	-1.35957	2.66707e-05	0.000154659
ENSG00000155324	GRAMD3	-1.35918	3.09558e-13	9.70514e-12
ENSG00000145431	PDGFC	-1.35918	1.99488e-12	5.40987e-11
ENSG00000182326	C1S	-1.35819	7.53314e-12	1.8165e-10
ENSG00000113083	LOX	-1.35611	2.93986e-06	2.17023e-05
ENSG00000231010	RP6-109B7.2	-1.35595	0.00788336	0.0223676
ENSG00000087586	AURKA	-1.35576	1.55566e-06	1.22773e-05
ENSG00000152952	PLOD2	-1.35575	2.45712e-09	3.57005e-08
ENSG00000119922	IFIT2	-1.35471	4.0793e-06	2.8911e-05
ENSG00000267530	AC006273.5	-1.35461	0.0201317	0.0495312
ENSG00000105281	SLC1A5	-1.35445	1.19167e-07	1.22093e-06
ENSG00000065911	MTHFD2	-1.35445	1.65327e-08	2.04179e-07
ENSG00000181458	TMEM45A	-1.3532	2.62821e-16	1.46459e-14
ENSG00000109743	BST1	-1.35245	7.99398e-12	1.92255e-10
ENSG00000251034	RP11-582J16.4	-1.3508	0.00338057	0.0107312
ENSG00000175215	CTDSP2	-1.35045	7.79302e-13	2.27178e-11
ENSG00000134317	GRHL1	-1.3504	0.000790689	0.00303172
ENSG00000184384	MAML2	-1.35033	1.66517e-07	1.65144e-06
ENSG00000105520	DKFZP761J1410	-1.35011	1.06917e-08	1.38108e-07
ENSG00000213846	AC098614.2	-1.34931	9.53765e-05	0.000477745
ENSG00000115504	EHBP1	-1.34823	5.95397e-09	8.02557e-08
ENSG00000039560	RAI14	-1.34813	2.8479e-08	3.34536e-07
ENSG00000197879	MYO1C	-1.3474	6.11151e-08	6.63692e-07
ENSG00000269190	FBXO17	-1.34705	9.4669e-06	6.11435e-05
ENSG00000106125	FAM188B	-1.34553	0.00350572	0.0110784
ENSG00000163879	DNALI1	-1.34501	0.00012821	0.000619463
ENSG00000162645	GBP2	-1.3449	5.57691e-10	9.30062e-09
ENSG00000119777	TMEM214	-1.34358	6.14523e-15	2.66799e-13
ENSG00000197872	FAM49A	-1.34327	0.00904958	0.0251457
ENSG00000105856	HBP1	-1.34239	5.78243e-13	1.74696e-11
ENSG00000132471	WBP2	-1.34145	4.97216e-08	5.51129e-07
ENSG00000234036	TXNP6	-1.34142	0.0157646	0.0403282
ENSG00000269427	CTC-429P9.1	-1.34095	0.00957513	0.0263933
ENSG00000075624	ACTB	-1.33993	4.91375e-07	4.38542e-06
ENSG00000178031	ADAMTSL1	-1.33977	1.20376e-08	1.53541e-07
ENSG00000111077	TENC1	-1.33946	2.14605e-06	1.63644e-05
ENSG00000178695	KCTD12	-1.33946	7.58037e-08	8.10257e-07
ENSG00000118193	KIF14	-1.33789	2.67892e-08	3.16722e-07
ENSG00000145348	TBCK	-1.3378	3.47537e-14	1.29904e-12
ENSG00000184867	ARMCX2	-1.33729	5.9083e-12	1.46331e-10
ENSG00000146426	TIAM2	-1.33667	5.53919e-07	4.89108e-06
ENSG00000250033	SLC7A11-AS1	-1.33569	0.0091293	0.0253364
ENSG00000134202	GSTM3	-1.33527	3.50647e-21	3.81495e-19
ENSG00000157613	CREB3L1	-1.33181	7.52201e-08	8.04489e-07
ENSG00000128346	C22orf23	-1.33165	1.27346e-08	1.61401e-07
ENSG00000232725	U52111.14	-1.33069	0.0156924	0.0401885
ENSG00000177425	PAWR	-1.32993	2.53294e-19	2.0419e-17
ENSG00000135269	TES	-1.32951	6.91044e-09	9.21291e-08
ENSG00000185972	CCIN	-1.32915	0.00204486	0.00695366
ENSG00000197894	ADH5	-1.32894	5.05515e-15	2.23724e-13
ENSG00000157570	TSPAN18	-1.32866	0.00206823	0.00702662
ENSG00000185483	ROR1	-1.32834	0.000309128	0.00133343
ENSG00000005007	UPF1	-1.328	1.91374e-11	4.25022e-10
ENSG00000157111	TMEM171	-1.32749	0.000369522	0.00155876
ENSG00000231290	APCDD1L-AS1	-1.32745	5.96709e-05	0.000317423
ENSG00000154447	SH3RF1	-1.32715	1.23112e-08	1.56593e-07
ENSG00000079102	RUNX1T1	-1.32559	5.95874e-05	0.000317071
ENSG00000235552	RPL6P27	-1.3245	0.000498972	0.00202671
ENSG00000160588	MPZL3	-1.32411	0.00408904	0.0126656
ENSG00000197415	VEPH1	-1.32363	9.51492e-08	9.97784e-07
ENSG00000143443	C1orf56	-1.32224	7.9889e-05	0.00040999
ENSG00000115419	GLS	-1.32217	5.11162e-20	4.49183e-18
ENSG00000147804	SLC39A4	-1.32183	0.000728614	0.00282212
ENSG00000144802	NFKBIZ	-1.32137	1.18758e-09	1.85053e-08
ENSG00000137285	TUBB2B	-1.32037	0.00340091	0.0107826
ENSG00000156802	ATAD2	-1.32001	4.18384e-09	5.79336e-08
ENSG00000147059	SPIN2A	-1.31987	0.00319277	0.0102166
ENSG00000105974	CAV1	-1.31953	2.25921e-05	0.000133077
ENSG00000138685	FGF2	-1.31869	9.3402e-10	1.48323e-08
ENSG00000198053	SIRPA	-1.31867	6.44142e-09	8.63169e-08
ENSG00000054793	ATP9A	-1.31829	3.64768e-09	5.12076e-08
ENSG00000011105	TSPAN9	-1.31826	1.55584e-11	3.50648e-10
ENSG00000106031	HOXA13	-1.3182	0.0015698	0.00550756
ENSG00000170581	STAT2	-1.31769	5.90483e-10	9.80277e-09
ENSG00000135631	RAB11FIP5	-1.31726	3.36446e-12	8.81027e-11
ENSG00000123700	KCNJ2	-1.31673	3.83132e-06	2.74491e-05
ENSG00000196230	TUBB	-1.3164	1.93506e-12	5.2711e-11
ENSG00000110436	SLC1A2	-1.31545	0.000485219	0.00198009
ENSG00000012822	CALCOCO1	-1.31438	9.18505e-14	3.17362e-12
ENSG00000097007	ABL1	-1.31436	1.67965e-07	1.66399e-06
ENSG00000145390	USP53	-1.31382	5.45609e-12	1.36238e-10
ENSG00000165995	CACNB2	-1.31245	0.000302281	0.00130864
ENSG00000168214	RBPJ	-1.31216	9.64347e-12	2.2832e-10
ENSG00000145996	CDKAL1	-1.31186	5.9982e-10	9.93972e-09
ENSG00000133639	BTG1	-1.31185	2.09435e-07	2.02757e-06
ENSG00000070159	PTPN3	-1.31041	0.00161801	0.00565469
ENSG00000183762	KREMEN1	-1.3095	2.76497e-06	2.05942e-05
ENSG00000178996	SNX18	-1.30917	1.18408e-16	6.87066e-15
ENSG00000158113	LRRC43	-1.30885	0.00864327	0.0241895
ENSG00000162267	ITIH3	-1.30825	0.00925844	0.0256442
ENSG00000224468	RP11-181K3.4	-1.30584	0.0187553	0.0467489
ENSG00000143382	ADAMTSL4	-1.30474	3.57236e-06	2.57678e-05
ENSG00000140511	HAPLN3	-1.30318	3.17803e-06	2.31981e-05
ENSG00000124795	DEK	-1.30276	2.76432e-14	1.05263e-12
ENSG00000168060	NAALADL1	-1.30222	1.25014e-07	1.27441e-06
ENSG00000272520	CTD-2044J15.2	-1.30146	1.48454e-06	1.18027e-05
ENSG00000074590	NUAK1	-1.30039	3.19239e-14	1.20063e-12
ENSG00000123119	NECAB1	-1.29895	7.58676e-05	0.000391615
ENSG00000104881	PPP1R13L	-1.29842	0.00637751	0.0186063
ENSG00000184258	CDR1	-1.29772	0.00489453	0.0148116
ENSG00000135842	FAM129A	-1.29764	5.6747e-10	9.44647e-09
ENSG00000112742	TTK	-1.29757	5.2799e-07	4.67342e-06
ENSG00000148396	SEC16A	-1.29714	4.82838e-08	5.378e-07
ENSG00000140545	MFGE8	-1.29645	3.64414e-07	3.34208e-06
ENSG00000136859	ANGPTL2	-1.29393	0.0197827	0.04885
ENSG00000233608	TWIST2	-1.2938	2.12129e-16	1.2004e-14
ENSG00000166147	FBN1	-1.29354	2.39837e-07	2.29275e-06
ENSG00000072958	AP1M1	-1.29328	1.18332e-08	1.51145e-07
ENSG00000136490	LIMD2	-1.29299	3.03428e-05	0.000173803
ENSG00000119943	PYROXD2	-1.29246	3.78069e-12	9.76037e-11
ENSG00000151388	ADAMTS12	-1.29215	7.23703e-13	2.13548e-11
ENSG00000261573	RP11-553K8.5	-1.29179	0.00500829	0.0151009
ENSG00000247317	RP11-273G15.2	-1.29139	0.0113804	0.0306394
ENSG00000158290	CUL4B	-1.29099	1.84054e-12	5.03613e-11
ENSG00000205730	ITPRIPL2	-1.29065	9.54508e-11	1.86167e-09
ENSG00000108292	MLLT6	-1.29028	1.35719e-13	4.53503e-12
ENSG00000116991	SIPA1L2	-1.28988	6.82668e-07	5.90806e-06
ENSG00000137501	SYTL2	-1.2898	1.12307e-09	1.75448e-08
ENSG00000108691	CCL2	-1.28956	0.000131393	0.000630987
ENSG00000101871	MID1	-1.28887	4.0561e-10	7.02058e-09
ENSG00000176678	FOXL1	-1.28862	2.99519e-05	0.000171809
ENSG00000100162	CENPM	-1.28809	0.00017253	0.000803026
ENSG00000140092	FBLN5	-1.28778	2.5217e-06	1.89599e-05
ENSG00000116771	AGMAT	-1.28733	0.00473889	0.0144121
ENSG00000213366	GSTM2	-1.28698	7.98491e-06	5.2698e-05
ENSG00000156639	ZFAND3	-1.2869	1.73038e-07	1.70962e-06
ENSG00000165084	C8orf34	-1.2865	0.00123072	0.00444742
ENSG00000187068	C3orf70	-1.2864	0.000828173	0.00315954
ENSG00000213240	NOTCH2NL	-1.28633	1.59429e-07	1.5889e-06
ENSG00000082512	TRAF5	-1.28621	7.8541e-09	1.03952e-07
ENSG00000112796	ENPP5	-1.28607	8.05121e-05	0.000412444
ENSG00000155465	SLC7A7	-1.28557	0.000240174	0.0010749
ENSG00000167925	GHDC	-1.28481	2.98459e-06	2.19615e-05
ENSG00000197256	KANK2	-1.28416	5.6724e-07	4.99904e-06
ENSG00000100490	CDKL1	-1.28362	1.53688e-05	9.41073e-05
ENSG00000151276	MAGI1	-1.2827	9.16577e-09	1.20009e-07
ENSG00000166896	XRCC6BP1	-1.28221	0.000647545	0.00254206
ENSG00000152760	TCTEX1D1	-1.28151	0.0159841	0.0407927
ENSG00000158292	GPR153	-1.28106	5.98496e-05	0.000318281
ENSG00000248483	POU5F2	-1.28051	0.0201315	0.0495312
ENSG00000188641	DPYD	-1.27963	2.70077e-08	3.19099e-07
ENSG00000182022	CHST15	-1.27932	3.11559e-07	2.90693e-06
ENSG00000197496	SLC2A10	-1.27909	4.96463e-09	6.79726e-08
ENSG00000253161	RP11-150O12.1	-1.27835	0.000570898	0.00228384
ENSG00000171877	FRMD5	-1.27819	8.45667e-05	0.0004308
ENSG00000121690	DEPDC7	-1.27714	4.61304e-05	0.000252522
ENSG00000148700	ADD3	-1.2768	2.17808e-08	2.61743e-07
ENSG00000102804	TSC22D1	-1.27633	5.59663e-15	2.45902e-13
ENSG00000213713	PIGCP1	-1.27557	0.000635524	0.00250131
ENSG00000143434	SEMA6C	-1.27538	1.43609e-05	8.89189e-05
ENSG00000180660	MAB21L1	-1.27538	7.82531e-06	5.17665e-05
ENSG00000243137	PSG4	-1.27508	3.94792e-06	2.81436e-05
ENSG00000239789	MRPS17	-1.2747	7.73432e-07	6.60907e-06
ENSG00000021826	CPS1	-1.27462	4.72475e-06	3.28361e-05
ENSG00000256018	HIST1H3G	-1.27272	0.000424566	0.00176128
ENSG00000178033	FAM26E	-1.27193	1.41592e-07	1.42595e-06
ENSG00000177406	RP11-218M22.1	-1.27176	3.43065e-05	0.000193476
ENSG00000150764	DIXDC1	-1.27166	9.95682e-12	2.34827e-10
ENSG00000107651	SEC23IP	-1.27139	1.28317e-15	6.265e-14
ENSG00000149346	SLX4IP	-1.27063	0.0089383	0.0249042
ENSG00000207949	MIR214	-1.26855	0.00116775	0.00425265
ENSG00000169136	ATF5	-1.26797	1.88319e-05	0.000112893
ENSG00000042980	ADAM28	-1.26748	0.00877315	0.0245042
ENSG00000127990	SGCE	-1.26726	5.00565e-10	8.43255e-09
ENSG00000224424	PRKAR2A-AS1	-1.26725	0.0177741	0.0446755
ENSG00000122778	KIAA1549	-1.26609	1.11034e-06	9.08861e-06
ENSG00000144152	FBLN7	-1.26471	6.7136e-05	0.000352112
ENSG00000223756	TSSC2	-1.26312	8.20114e-06	5.39016e-05
ENSG00000172216	CEBPB	-1.26202	4.5201e-10	7.70694e-09
ENSG00000128641	MYO1B	-1.26173	6.21802e-10	1.02298e-08
ENSG00000186468	RPS23	-1.26105	6.3499e-19	4.89719e-17
ENSG00000132000	PODNL1	-1.2605	0.000616389	0.00244019
ENSG00000110031	LPXN	-1.26016	1.06527e-07	1.10379e-06
ENSG00000196176	HIST1H4A	-1.26002	0.00159494	0.00558582
ENSG00000270074	LINC00965	-1.25975	0.00149967	0.00529373
ENSG00000136274	NACAD	-1.25945	0.000710257	0.00275804
ENSG00000160789	LMNA	-1.25937	1.02769e-07	1.0685e-06
ENSG00000105323	HNRNPUL1	-1.25896	2.67579e-06	2.00496e-05
ENSG00000079931	MOXD1	-1.25842	1.44961e-11	3.30785e-10
ENSG00000112667	DNPH1	-1.25646	2.88153e-07	2.70095e-06
ENSG00000123106	CCDC91	-1.2562	1.10997e-10	2.1311e-09
ENSG00000108551	RASD1	-1.25615	0.00768709	0.0219059
ENSG00000162591	MEGF6	-1.25599	1.52843e-08	1.90174e-07
ENSG00000150556	LYPD6B	-1.25573	3.99751e-05	0.000221481
ENSG00000166479	TMX3	-1.2537	1.1107e-20	1.10936e-18
ENSG00000101986	ABCD1	-1.25325	2.90726e-06	2.15138e-05
ENSG00000105088	OLFM2	-1.253	0.00309887	0.0099545
ENSG00000198858	R3HDM4	-1.253	6.94646e-12	1.69743e-10
ENSG00000221955	SLC12A8	-1.25278	0.000289165	0.00125633
ENSG00000124942	AHNAK	-1.25257	6.5265e-06	4.40678e-05
ENSG00000134369	NAV1	-1.25134	1.67658e-10	3.11112e-09
ENSG00000237125	HAND2-AS1	-1.24954	0.000524521	0.00211965
ENSG00000234465	PINLYP	-1.24952	0.00211132	0.00714644
ENSG00000160446	ZDHHC12	-1.24754	5.15067e-05	0.000279111
ENSG00000220205	VAMP2	-1.24744	0.000893281	0.00337134
ENSG00000155130	MARCKS	-1.24694	2.30828e-08	2.76299e-07
ENSG00000158234	FAIM	-1.24657	8.56478e-08	9.07519e-07
ENSG00000196569	LAMA2	-1.2459	6.62039e-08	7.13487e-07
ENSG00000145391	SETD7	-1.24557	2.34174e-09	3.42146e-08
ENSG00000123388	HOXC11	-1.24512	0.00047473	0.00194249
ENSG00000165757	KIAA1462	-1.24464	0.000111885	0.000549443
ENSG00000269996	RP11-343N15.5	-1.24385	7.14372e-05	0.000371368
ENSG00000196586	MYO6	-1.24332	4.74916e-11	9.81958e-10
ENSG00000072832	CRMP1	-1.24316	0.000170239	0.000793987
ENSG00000189134	NKAPL	-1.24276	0.0148522	0.0383267
ENSG00000170017	ALCAM	-1.24235	2.86037e-13	9.0767e-12
ENSG00000100504	PYGL	-1.24118	2.05425e-10	3.76263e-09
ENSG00000130270	ATP8B3	-1.23932	0.00720709	0.0206897
ENSG00000273131	RP6-42F4.1	-1.23872	3.99452e-05	0.00022144
ENSG00000119630	PGF	-1.23811	4.91547e-08	5.45838e-07
ENSG00000142552	RCN3	-1.2373	8.74532e-07	7.34929e-06
ENSG00000197122	SRC	-1.2371	2.93532e-12	7.76138e-11
ENSG00000112773	FAM46A	-1.23677	8.81878e-08	9.31194e-07
ENSG00000169607	CKAP2L	-1.23656	0.00361645	0.011385
ENSG00000180891	CUEDC1	-1.23656	8.09863e-12	1.94516e-10
ENSG00000129757	CDKN1C	-1.23608	0.000711138	0.0027597
ENSG00000139597	N4BP2L1	-1.23567	0.000414624	0.00172591
ENSG00000182253	SYNM	-1.23517	0.000605414	0.00240717
ENSG00000138347	MYPN	-1.23479	0.000251412	0.00111808
ENSG00000112378	PERP	-1.23425	1.14545e-07	1.17886e-06
ENSG00000233913	CTC-575D19.1	-1.23306	0.00782707	0.0222523
ENSG00000138942	RNF185	-1.23266	9.95689e-15	4.15507e-13
ENSG00000227372	TP73-AS1	-1.231	4.08559e-10	7.06494e-09
ENSG00000157014	TATDN2	-1.23057	6.08007e-08	6.60711e-07
ENSG00000235609	AF127936.7	-1.23035	2.81051e-07	2.64251e-06
ENSG00000184779	RPS17	-1.22973	0.00156601	0.00549606
ENSG00000105221	AKT2	-1.22968	5.13947e-19	4.0145e-17
ENSG00000198909	MAP3K3	-1.22909	8.9122e-14	3.08517e-12
ENSG00000125319	C17orf53	-1.22751	0.000478306	0.00195537
ENSG00000088280	ASAP3	-1.22751	1.56446e-09	2.37304e-08
ENSG00000163348	PYGO2	-1.22734	2.50158e-12	6.71423e-11
ENSG00000237989	AP001046.5	-1.22639	0.0119652	0.0319737
ENSG00000049239	H6PD	-1.22617	3.10439e-10	5.48762e-09
ENSG00000125744	RTN2	-1.22462	0.000137018	0.000655093
ENSG00000082438	COBLL1	-1.22442	3.43248e-06	2.4847e-05
ENSG00000175727	MLXIP	-1.22415	5.29528e-09	7.20142e-08
ENSG00000123219	CENPK	-1.22337	9.10382e-06	5.89651e-05
ENSG00000137101	CD72	-1.22086	0.0123133	0.032765
ENSG00000230082	PRRT3-AS1	-1.22085	0.0198699	0.0490189
ENSG00000272344	SNORD114-21	-1.2206	0.00053459	0.00215415
ENSG00000168917	SLC35G2	-1.22042	2.29676e-09	3.36919e-08
ENSG00000075223	SEMA3C	-1.22025	7.88527e-06	5.21443e-05
ENSG00000072110	ACTN1	-1.22006	5.37814e-11	1.10451e-09
ENSG00000140451	PIF1	-1.21868	6.08641e-07	5.33049e-06
ENSG00000094804	CDC6	-1.21822	3.64207e-06	2.61879e-05
ENSG00000136108	CKAP2	-1.21803	2.43637e-07	2.32421e-06
ENSG00000205542	TMSB4X	-1.21728	4.31463e-08	4.85907e-07
ENSG00000168234	TTC39C	-1.21719	2.66466e-10	4.76563e-09
ENSG00000124120	TTPAL	-1.21647	8.9586e-13	2.57867e-11
ENSG00000182916	TCEAL7	-1.21642	3.62504e-05	0.000203247
ENSG00000106571	GLI3	-1.21521	1.14573e-05	7.26638e-05
ENSG00000114698	PLSCR4	-1.21494	4.45384e-06	3.11428e-05
ENSG00000179912	R3HDM2	-1.21466	8.84108e-05	0.000447762
ENSG00000154040	CABYR	-1.21356	0.000447743	0.00184487
ENSG00000270959	LPP-AS2	-1.21269	0.000235905	0.00105761
ENSG00000161638	ITGA5	-1.21242	1.72367e-09	2.59516e-08
ENSG00000149809	TM7SF2	-1.21232	0.000193101	0.000884366
ENSG00000186575	NF2	-1.21184	1.9782e-09	2.93725e-08
ENSG00000073146	MOV10L1	-1.21128	0.000944881	0.00353687
ENSG00000181982	CCDC149	-1.21117	4.49375e-12	1.15037e-10
ENSG00000164107	HAND2	-1.21097	0.000484369	0.00197707
ENSG00000178719	GRINA	-1.2096	2.96586e-07	2.77431e-06
ENSG00000132688	NES	-1.20946	2.02552e-06	1.55622e-05
ENSG00000196428	TSC22D2	-1.2092	1.86423e-12	5.09333e-11
ENSG00000151929	BAG3	-1.20823	4.22821e-05	0.000232851
ENSG00000128340	RAC2	-1.2081	0.000157185	0.000740472
ENSG00000260916	CCPG1	-1.20715	4.69901e-08	5.24991e-07
ENSG00000186462	NAP1L2	-1.20629	0.0103423	0.0281724
ENSG00000163507	KIAA1524	-1.20597	7.84778e-07	6.6935e-06
ENSG00000028137	TNFRSF1B	-1.20591	1.93579e-06	1.49534e-05
ENSG00000261888	AC144831.1	-1.20588	0.000657797	0.00257732
ENSG00000147065	MSN	-1.20522	1.28162e-08	1.62001e-07
ENSG00000167460	TPM4	-1.20489	2.76849e-11	5.97433e-10
ENSG00000010803	SCMH1	-1.20482	4.27617e-10	7.34585e-09
ENSG00000132170	PPARG	-1.20424	0.00012031	0.000585314
ENSG00000173546	CSPG4	-1.20343	6.46136e-05	0.000340741
ENSG00000184743	ATL3	-1.20326	2.07478e-11	4.58559e-10
ENSG00000140464	PML	-1.20321	7.98629e-06	5.2698e-05
ENSG00000259976	RP11-553L6.5	-1.20284	0.000232502	0.00104466
ENSG00000112096	SOD2	-1.20257	1.26082e-14	5.13257e-13
ENSG00000151967	SCHIP1	-1.20163	0.00234377	0.0078174
ENSG00000186350	RXRA	-1.20112	8.72282e-11	1.71436e-09
ENSG00000008130	NADK	-1.20055	1.54878e-16	8.93015e-15
ENSG00000237624	OXCT2P1	-1.20051	0.0099449	0.0272687
ENSG00000070961	ATP2B1	-1.20043	9.51116e-11	1.85931e-09
ENSG00000266554	RP11-527H14.2	-1.20038	0.0171282	0.0432954
ENSG00000205978	NYNRIN	-1.20012	0.000517335	0.002092
ENSG00000092853	CLSPN	-1.19968	2.25175e-05	0.000132681
ENSG00000081189	MEF2C	-1.19786	0.000222751	0.0010048
ENSG00000162946	DISC1	-1.19749	3.4225e-05	0.000193135
ENSG00000138160	KIF11	-1.19661	1.80715e-09	2.71414e-08
ENSG00000099284	H2AFY2	-1.196	7.57617e-05	0.000391289
ENSG00000157693	C9orf91	-1.19498	6.04987e-05	0.000321279
ENSG00000113269	RNF130	-1.19486	1.76156e-10	3.25692e-09
ENSG00000104177	MYEF2	-1.19462	0.00140599	0.00500852
ENSG00000165175	MID1IP1	-1.19421	1.53404e-06	1.21443e-05
ENSG00000003400	CASP10	-1.19351	3.44893e-07	3.179e-06
ENSG00000272016	RP11-215G15.5	-1.19284	1.55067e-06	1.22432e-05
ENSG00000163697	APBB2	-1.19261	1.70615e-06	1.33497e-05
ENSG00000266753	RP11-690G19.3	-1.19187	0.000590468	0.00235419
ENSG00000164104	HMGB2	-1.19131	3.77554e-08	4.30501e-07
ENSG00000165868	HSPA12A	-1.19046	1.61057e-07	1.60425e-06
ENSG00000112208	BAG2	-1.19032	2.62341e-08	3.10964e-07
ENSG00000162522	KIAA1522	-1.18871	0.000210375	0.000955338
ENSG00000082014	SMARCD3	-1.18792	2.89431e-09	4.15245e-08
ENSG00000126005	MMP24-AS1	-1.18662	5.78094e-05	0.000308688
ENSG00000175455	CCDC14	-1.18535	1.05191e-09	1.66035e-08
ENSG00000116288	PARK7	-1.18335	1.54452e-14	6.1639e-13
ENSG00000078804	TP53INP2	-1.18204	0.000493064	0.00200762
ENSG00000272279	RP11-157J24.2	-1.18145	0.0141847	0.0368707
ENSG00000261189	RP3-512B11.3	-1.18142	0.000202675	0.000922203
ENSG00000144792	ZNF660	-1.18024	0.00202548	0.00689288
ENSG00000173889	PHC3	-1.17982	1.32234e-08	1.66459e-07
ENSG00000211584	SLC48A1	-1.17961	2.02771e-07	1.97036e-06
ENSG00000235033	RP11-61I13.3	-1.17935	0.0184556	0.046115
ENSG00000050327	ARHGEF5	-1.17927	0.00944617	0.0260835
ENSG00000163808	KIF15	-1.17882	5.64637e-06	3.85572e-05
ENSG00000117419	ERI3	-1.17836	9.31273e-13	2.67218e-11
ENSG00000157823	AP3S2	-1.17815	1.79949e-09	2.70485e-08
ENSG00000221817	RP11-137L10.6	-1.1774	0.00144539	0.00513085
ENSG00000038002	AGA	-1.17676	1.00387e-10	1.94373e-09
ENSG00000121152	NCAPH	-1.17664	0.00176152	0.00609562
ENSG00000107249	GLIS3	-1.17643	5.36993e-08	5.89499e-07
ENSG00000161671	EMC10	-1.17531	4.33011e-10	7.4176e-09
ENSG00000261438	RP11-399O19.9	-1.17509	0.00980513	0.0269258
ENSG00000122420	PTGFR	-1.17462	8.55885e-09	1.12465e-07
ENSG00000166783	KIAA0430	-1.17456	5.13352e-08	5.66952e-07
ENSG00000164976	KIAA1161	-1.17397	0.00466189	0.0142088
ENSG00000163820	FYCO1	-1.17375	4.80932e-06	3.33225e-05
ENSG00000133121	STARD13	-1.1736	1.33274e-07	1.35033e-06
ENSG00000204356	NELFE	-1.17335	3.25975e-08	3.77339e-07
ENSG00000182218	HHIPL1	-1.17292	6.89777e-09	9.20274e-08
ENSG00000009413	REV3L	-1.17282	1.05047e-11	2.47044e-10
ENSG00000140450	ARRDC4	-1.17201	2.54892e-07	2.42274e-06
ENSG00000129675	ARHGEF6	-1.17197	4.77419e-07	4.2713e-06
ENSG00000096060	FKBP5	-1.17129	0.00478676	0.0145384
ENSG00000204469	PRRC2A	-1.17084	6.19837e-06	4.20541e-05
ENSG00000130741	EIF2S3	-1.17029	5.01734e-12	1.26318e-10
ENSG00000187653	TMSB4XP8	-1.16967	0.000161562	0.000758937
ENSG00000179909	ZNF154	-1.16958	2.15952e-06	1.64603e-05
ENSG00000117298	ECE1	-1.16939	6.66792e-09	8.90909e-08
ENSG00000162909	CAPN2	-1.1689	2.19458e-09	3.22968e-08
ENSG00000253953	PCDHGB4	-1.16876	2.6507e-07	2.51164e-06
ENSG00000257027	RP11-705C15.3	-1.16869	0.00482924	0.0146504
ENSG00000110881	ASIC1	-1.16835	0.0198662	0.0490165
ENSG00000010818	HIVEP2	-1.16672	1.54477e-09	2.34707e-08
ENSG00000007237	GAS7	-1.16622	1.86546e-09	2.79026e-08
ENSG00000164741	DLC1	-1.16517	4.03598e-06	2.86484e-05
ENSG00000273018	CTD-2303H24.2	-1.16491	0.00316383	0.0101365
ENSG00000148180	GSN	-1.16456	2.03225e-13	6.55122e-12
ENSG00000133789	SWAP70	-1.16436	1.16708e-08	1.49698e-07
ENSG00000052126	PLEKHA5	-1.16434	5.38777e-11	1.10525e-09
ENSG00000127483	HP1BP3	-1.16339	2.87929e-13	9.12092e-12
ENSG00000100219	XBP1	-1.16334	7.28401e-11	1.44714e-09
ENSG00000179954	SSC5D	-1.16205	0.00740088	0.021153
ENSG00000152527	PLEKHH2	-1.16107	1.44376e-05	8.92426e-05
ENSG00000147437	GNRH1	-1.16088	0.000683434	0.00266691
ENSG00000188158	NHS	-1.1606	1.80874e-05	0.000108822
ENSG00000089159	PXN	-1.15983	7.97182e-08	8.50607e-07
ENSG00000168175	MAPK1IP1L	-1.15937	8.06625e-07	6.85106e-06
ENSG00000146376	ARHGAP18	-1.15926	1.72525e-14	6.82557e-13
ENSG00000135821	GLUL	-1.15915	1.89427e-06	1.4671e-05
ENSG00000136738	STAM	-1.1591	1.69486e-10	3.14185e-09
ENSG00000168487	BMP1	-1.15907	2.27811e-06	1.72634e-05
ENSG00000172935	MRGPRF	-1.15873	0.000242287	0.00108277
ENSG00000120675	DNAJC15	-1.15828	3.61294e-12	9.38029e-11
ENSG00000164684	ZNF704	-1.15822	0.0136508	0.0357426
ENSG00000154874	CCDC144B	-1.15722	0.00013241	0.000635345
ENSG00000101096	NFATC2	-1.15672	0.000296139	0.00128357
ENSG00000207864	MIR27B	-1.15645	0.0119486	0.0319339
ENSG00000168056	LTBP3	-1.15605	3.37714e-06	2.4495e-05
ENSG00000176125	UFSP1	-1.15573	0.0151409	0.0389736
ENSG00000068079	IFI35	-1.1555	0.000120146	0.000584984
ENSG00000182199	SHMT2	-1.15504	1.08542e-06	8.90058e-06
ENSG00000130340	SNX9	-1.15475	7.10546e-10	1.15649e-08
ENSG00000243199	RP11-408P14.1	-1.15451	4.20342e-06	2.96298e-05
ENSG00000183935	HTR7P1	-1.1542	1.63417e-06	1.28526e-05
ENSG00000206052	DOK6	-1.15411	5.73243e-05	0.000306636
ENSG00000136378	ADAMTS7	-1.15275	8.03983e-09	1.06333e-07
ENSG00000137819	PAQR5	-1.15226	1.0449e-05	6.67786e-05
ENSG00000146648	EGFR	-1.15226	6.87152e-06	4.61756e-05
ENSG00000248019	FAM13A-AS1	-1.152	0.00541197	0.0161793
ENSG00000113494	PRLR	-1.15143	0.00170784	0.00593774
ENSG00000250722	SEPP1	-1.15091	1.98067e-05	0.000118232
ENSG00000135929	CYP27A1	-1.14934	2.99571e-05	0.000171809
ENSG00000254332	GS1-44D20.1	-1.1474	0.0195551	0.0483731
ENSG00000263244	RP11-473I1.10	-1.14627	1.10347e-08	1.42137e-07
ENSG00000184838	PRR16	-1.14458	0.000731483	0.00283084
ENSG00000109472	CPE	-1.14392	0.000299788	0.00129877
ENSG00000122642	FKBP9	-1.14363	3.12041e-06	2.28414e-05
ENSG00000049759	NEDD4L	-1.14343	7.76663e-06	5.14156e-05
ENSG00000119771	KLHL29	-1.14342	1.4631e-05	9.0316e-05
ENSG00000090924	PLEKHG2	-1.14281	2.05873e-06	1.57867e-05
[truncated: 4,113 more rows]

## Sheet: CSL KD Gene Ontology
DOWN-regulated genes							UP-regulated genes
Absolute logFC < -0.58							Absolute logFC > 0.58
Adjusted pvalue < 0.05							Adjusted pvalue < 0.05
BP5 - Gene Ontology							BP5 - Gene Ontology
Category	Term	Count	PValue	Genes	Benjamini		Category	Term	Count	PValue	Genes	Benjamini
GOTERM_BP_5	GO:0010891~negative regulation of sequestering of triglyceride	3	0.000873416	PPARA, ABHD5, PPARG	0.489288		GOTERM_BP_5	GO:0007067~mitosis	37	1.42476e-15	KIFC1, PKMYT1, ANLN, PTTG1, CEP55, AURKB, CD2AP, SPC24, NCAPG2, BUB1, SKA1, CCNA2, BUB3, ASPM, CDCA3, KIF11, DLGAP5, TPX2, NUF2, CDC23, NUSAP1, CDC20, BIRC5, PBK, UBE2C, SMC2, WEE1, CDK2, SMC4, CCNB1, MAD2L1, CCNB2, SPAG5, PLK1, ZWINT, KIF20B, MAP9	2.13751e-12
GOTERM_BP_5	GO:0008217~regulation of blood pressure	7	0.00138823	P2RX4, PPARA, RENBP, ECE1, PPARG, ERAP2, ADRA1D	0.413829		GOTERM_BP_5	GO:0000087~M phase of mitotic cell cycle	37	2.59314e-15	KIFC1, PKMYT1, ANLN, PTTG1, CEP55, AURKB, CD2AP, SPC24, NCAPG2, BUB1, SKA1, CCNA2, BUB3, ASPM, CDCA3, KIF11, DLGAP5, TPX2, NUF2, CDC23, NUSAP1, CDC20, BIRC5, PBK, UBE2C, SMC2, WEE1, CDK2, SMC4, CCNB1, MAD2L1, CCNB2, SPAG5, PLK1, ZWINT, KIF20B, MAP9	1.89093e-12
GOTERM_BP_5	GO:0010889~regulation of sequestering of triglyceride	3	0.00298413	PPARA, ABHD5, PPARG	0.535166		GOTERM_BP_5	GO:0000279~M phase	43	4.61223e-14	KIFC1, PRC1, PKMYT1, ANLN, PTTG1, CEP55, AURKB, CD2AP, SPC24, HSPA2, NCAPG2, BUB1, SKA1, CCNA2, BUB3, ASPM, CDCA3, TRIP13, KIF11, MKI67, DLGAP5, TPX2, NUF2, NUSAP1, CDC23, CDC20, BIRC5, PBK, UBE2C, TACC3, SMC2, WEE1, CDK2, SMC4, CCNB1, MAD2L1, CCNB2, SPAG5, PLK1, ZWINT, KIF20B, MAP9, KPNA2	2.27454e-11
GOTERM_BP_5	GO:0006334~nucleosome assembly	6	0.00360593	HIST2H2AA3, HIST2H2AA4, TSPYL2, HIST1H1C, HIST2H2BE, HIST1H2BJ, HIST1H4H	0.500673		GOTERM_BP_5	GO:0007346~regulation of mitotic cell cycle	23	5.88991e-09	MAEA, DLGAP5, SPHK1, CDC23, NUSAP1, PKMYT1, ASNS, ANLN, BIRC5, UBE2C, CDK2, TGFB1, GTSE1, MAD2L1, CDKN2B, ZWINT, SBDSP1, BUB1, KIF20B, FOXC1, CCNA2, BUB3, DLG1	2.18074e-06
GOTERM_BP_5	GO:0006333~chromatin assembly or disassembly	7	0.0046061	HIST2H2AA3, HIST2H2AA4, TSPYL2, HIST1H1C, HIST2H2BE, HIST1H2BJ, CBX7, HIST1H4H	0.508383		GOTERM_BP_5	GO:0000070~mitotic sister chromatid segregation	9	1.87171e-05	KIFC1, MAD2L1, ZWINT, DLGAP5, CDC23, NUSAP1, SMC2, BUB3, SMC4	0.00552872
GOTERM_BP_5	GO:0045596~negative regulation of cell differentiation	9	0.00498693	RTN4, HDAC5, PPARA, STAT5A, PPARG, GDF11, SEMA3A, CD74, HIST1H4H	0.473107		GOTERM_BP_5	GO:0015031~protein transport	48	2.8855e-05	ARL6IP1, TSPO, RAB9A, DERL1, AP4E1, NAPG, LMAN1, TGFB1, TMED2, SRPR, GORASP1, TMED3, GOPC, VPS4B, BCAP29, CHM, VPS4A, RHOB, TIMM23B, SCG5, RAB6A, SNX24, NMD3, RAB27A, KDELR3, SEC23A, SCAMP1, KDELR2, PRAF2, RABIF, STX2, GOLT1B, SNAPIN, TIMM23, YIF1A, COG6, RAB30, SEC61B, TOM1L1, VAMP7, RAB5A, SEC13, SYTL2, YIPF5, COL1A1, KPNA2, KIF20A, SSR3	0.00709719
GOTERM_BP_5	GO:0065004~protein-DNA complex assembly	6	0.00507577	HIST2H2AA3, HIST2H2AA4, TSPYL2, HIST1H1C, HIST2H2BE, HIST1H2BJ, HIST1H4H	0.428237		GOTERM_BP_5	GO:0007093~mitotic cell cycle checkpoint	9	7.31428e-05	MAD2L1, CDKN2B, ZWINT, BUB1, CCNA2, GTSE1, BUB3, TGFB1, DLG1	0.0153564
GOTERM_BP_5	GO:0002521~leukocyte differentiation	7	0.0053528	HDAC5, DHRS2, STAT5A, CSF1, PPARG, CD74, PIK3R1	0.403049		GOTERM_BP_5	GO:0010564~regulation of cell cycle process	13	0.000403901	MAD2L1, DLGAP5, KIF20B, SBDSP1, BUB1, PKMYT1, CDC23, NUSAP1, BIRC5, ANLN, UBE2C, GTSE1, TGFB1	0.0720591
GOTERM_BP_5	GO:0034728~nucleosome organization	6	0.00556376	HIST2H2AA3, HIST2H2AA4, TSPYL2, HIST1H1C, HIST2H2BE, HIST1H2BJ, HIST1H4H	0.379184		GOTERM_BP_5	GO:0007096~regulation of exit from mitosis	5	0.000483444	CDC23, BIRC5, ANLN, UBE2C, TGFB1	0.0764891
GOTERM_BP_5	GO:0010888~negative regulation of lipid storage	3	0.00901065	PPARA, ABHD5, PPARG	0.501454		GOTERM_BP_5	GO:0051329~interphase of mitotic cell cycle	12	0.000617359	CCNB1, BCAT1, INHBA, CDKN2B, CDKN2C, CDK2AP1, CDC23, BIRC5, KPNA2, PPP1CB, GTSE1, CDK2	0.0874014
GOTERM_BP_5	GO:0008016~regulation of heart contraction	5	0.0144899	P2RX4, THRA, SEMA3A, KCNJ12, ADRA1D	0.639545		GOTERM_BP_5	GO:0051325~interphase	12	0.000787305	CCNB1, BCAT1, INHBA, CDKN2B, CDKN2C, CDK2AP1, CDC23, BIRC5, KPNA2, PPP1CB, GTSE1, CDK2	0.100613
GOTERM_BP_5	GO:0030097~hemopoiesis	8	0.0256549	HDAC5, DHRS2, STAT5A, CSF1, PPARG, HEPH, CD74, PIK3R1	0.810905		GOTERM_BP_5	GO:0000075~cell cycle checkpoint	11	0.000864975	MAD2L1, CDKN2B, ZWINT, BUB1, BRIP1, BIRC5, CCNA2, GTSE1, BUB3, TGFB1, DLG1	0.101293
GOTERM_BP_5	GO:0043066~negative regulation of apoptosis	10	0.029494	DHRS2, MSX1, BTG2, TNFRSF10D, STAT5A, HIPK2, ARNT2, MAPK8IP1, HSPA1B, CD74	0.829825		GOTERM_BP_5	GO:0008652~cellular amino acid biosynthetic process	8	0.00140207	BCAT1, PYCR1, ALDH18A1, DHFR, PHGDH, ASNS, PSAT1, CBS	0.14772
GOTERM_BP_5	GO:0043069~negative regulation of programmed cell death	10	0.0318582	DHRS2, MSX1, BTG2, TNFRSF10D, STAT5A, HIPK2, ARNT2, MAPK8IP1, HSPA1B, CD74	0.831093		GOTERM_BP_5	GO:0006916~anti-apoptosis	17	0.00144735	IER3, TMX1, HMGB1, SOCS2, CRYAB, TGFBR1, SPHK1, BIRC5, AMIGO2, F3, COMP, VEGFA, CFDP1, FOXC1, NRG1, THBS1, API5	0.142059
GOTERM_BP_5	GO:0060548~negative regulation of cell death	10	0.0323464	DHRS2, MSX1, BTG2, TNFRSF10D, STAT5A, HIPK2, ARNT2, MAPK8IP1, HSPA1B, CD74	0.814687		GOTERM_BP_5	GO:0042981~regulation of apoptosis	43	0.00237391	ITGB3BP, HMGB1, TMX1, IER3, MAEA, ASNS, PAWR, TIMP3, MST4, TGFB1, DPF1, CASP3, CDKN2C, COMP, SOS2, RAC1, NGFRAP1, DYRK2, DAP, THBS1, NRG1, TOP2A, API5, ADAM9, RAB27A, IL6, CARD9, SOCS2, CRYAB, TGFBR1, CEBPG, SPHK1, ITGA1, BIRC5, STAT1, INHBA, NRAS, AMIGO2, F3, VEGFA, FOXC1, CFDP1, IGFBP3	0.209162
GOTERM_BP_5	GO:0032868~response to insulin stimulus	5	0.0339398	HDAC5, PPARA, PPARG, LPIN1, PIK3R1	0.809777		GOTERM_BP_5	GO:0043067~regulation of programmed cell death	43	0.00289108	ITGB3BP, HMGB1, TMX1, IER3, MAEA, ASNS, PAWR, TIMP3, MST4, TGFB1, DPF1, CASP3, CDKN2C, COMP, SOS2, RAC1, NGFRAP1, DYRK2, DAP, THBS1, NRG1, TOP2A, API5, ADAM9, RAB27A, IL6, CARD9, SOCS2, CRYAB, TGFBR1, CEBPG, SPHK1, ITGA1, BIRC5, STAT1, INHBA, NRAS, AMIGO2, F3, VEGFA, FOXC1, CFDP1, IGFBP3	0.235087
GOTERM_BP_5	GO:0042981~regulation of apoptosis	17	0.0361663	RTN4, STAT5A, ARNT2, HSPA1B, CD74, P2RX4, DHRS2, PRUNE2, MSX1, BTG2, TNFRSF10D, ALDH1A3, IGF2R, HIPK2, SMPD1, MAPK8IP1, FOSL1	0.811057		GOTERM_BP_5	GO:0015804~neutral amino acid transport	5	0.00461064	SLC38A5, SLC1A4, SLC1A5, SLC6A9, SLC38A1	0.331418
GOTERM_BP_5	GO:0040018~positive regulation of multicellular organism growth	3	0.0369429	STAT5A, CSF1, SPTBN4	0.799747		GOTERM_BP_5	GO:0045765~regulation of angiogenesis	8	0.00476666	WARS, IL6, COL4A2, HIF1A, F3, SPHK1, RHOB, THBS1	0.325058
GOTERM_BP_5	GO:0043067~regulation of programmed cell death	17	0.039044	RTN4, STAT5A, ARNT2, HSPA1B, CD74, P2RX4, DHRS2, PRUNE2, MSX1, BTG2, TNFRSF10D, ALDH1A3, IGF2R, HIPK2, SMPD1, MAPK8IP1, FOSL1	0.800498		GOTERM_BP_5	GO:0051051~negative regulation of transport	12	0.00538915	INHBB, INHBA, TNFSF4, CRYAB, GOPC, RAC1, NDFIP2, DPH3, NRG1, TACC3, THBS1, TGFB1	0.343745
GOTERM_BP_5	GO:0048534~hemopoietic or lymphoid organ development	8	0.0401914	HDAC5, DHRS2, STAT5A, CSF1, PPARG, HEPH, CD74, PIK3R1	0.793462		GOTERM_BP_5	GO:0045786~negative regulation of cell cycle	9	0.00541568	INHBA, CASP3, MAD2L1, BUB1, RHOB, FOXC1, RNF167, TGFB1, DLG1	0.3311
GOTERM_BP_5	GO:0032869~cellular response to insulin stimulus	4	0.0502343	HDAC5, PPARG, LPIN1, PIK3R1	0.848527		GOTERM_BP_5	GO:0031536~positive regulation of exit from mitosis	3	0.00633813	BIRC5, UBE2C, TGFB1	0.361358
GOTERM_BP_5	GO:0030334~regulation of cell migration	6	0.0560401	RTN4, HDAC5, F10, EGFL7, CSF1, PIK3R1	0.866797		GOTERM_BP_5	GO:0006886~intracellular protein transport	23	0.0070055	ARL6IP1, SEC23A, KDELR2, TSPO, DERL1, STX2, NAPG, AP4E1, SNAPIN, TIMM23, TGFB1, SEC61B, TOM1L1, SRPR, CHM, BCAP29, SEC13, TIMM23B, SCG5, SYTL2, KPNA2, RAB27A, SSR3	0.37703
GOTERM_BP_5	GO:0007598~blood coagulation, extrinsic pathway	2	0.0595537	F10, TFPI	0.87164		GOTERM_BP_5	GO:0043066~negative regulation of apoptosis	22	0.00761451	IER3, TMX1, HMGB1, IL6, MAEA, SOCS2, CRYAB, TGFBR1, SPHK1, ASNS, BIRC5, AMIGO2, NRAS, CASP3, F3, COMP, VEGFA, CFDP1, FOXC1, NRG1, THBS1, API5	0.388711
GOTERM_BP_5	GO:0042487~regulation of odontogenesis of dentine-containing tooth	2	0.0595537	TNFRSF11B, CSF1	0.87164		GOTERM_BP_5	GO:0060348~bone development	11	0.00791703	BMP1, TUFT1, HOXA11, SBDSP1, STC1, FOXC1, SPARC, COL1A1, IGFBP3, SLC26A2, TGFB1	0.387674
GOTERM_BP_5	GO:0010871~negative regulation of receptor biosynthetic process	2	0.0595537	PPARA, PPARG	0.87164		GOTERM_BP_5	GO:0043627~response to estrogen stimulus	10	0.00824687	SOCS2, CRYAB, STRN3, TGFBR1, ENO2, OXTR, WFDC1, CCNA2, TIMP3, TGFB1	0.387723
GOTERM_BP_5	GO:0002573~myeloid leukocyte differentiation	3	0.0643723	DHRS2, CSF1, PPARG	0.881398		GOTERM_BP_5	GO:0008360~regulation of cell shape	7	0.00877079	VEGFA, FERMT2, ATP10A, PALM2, ITGB2, CFDP1, CDC42EP3	0.394561
GOTERM_BP_5	GO:0045893~positive regulation of transcription, DNA-dependent	11	0.0670063	STAT6, HDAC5, PPARA, THRA, KLF13, STAT5A, HIPK2, PPARG, ARNT2, MAML3, FOSL1	0.881568		GOTERM_BP_5	GO:0043069~negative regulation of programmed cell death	22	0.00882502	IER3, TMX1, HMGB1, IL6, MAEA, SOCS2, CRYAB, TGFBR1, SPHK1, ASNS, BIRC5, AMIGO2, NRAS, CASP3, F3, COMP, VEGFA, CFDP1, FOXC1, NRG1, THBS1, API5	0.385052
GOTERM_BP_5	GO:0051254~positive regulation of RNA metabolic process	11	0.0700118	STAT6, HDAC5, PPARA, THRA, KLF13, STAT5A, HIPK2, PPARG, ARNT2, MAML3, FOSL1	0.883142		GOTERM_BP_5	GO:0060548~negative regulation of cell death	22	0.00915191	IER3, TMX1, HMGB1, IL6, MAEA, SOCS2, CRYAB, TGFBR1, SPHK1, ASNS, BIRC5, AMIGO2, NRAS, CASP3, F3, COMP, VEGFA, CFDP1, FOXC1, NRG1, THBS1, API5	0.385102
GOTERM_BP_5	GO:0010887~negative regulation of cholesterol storage	2	0.0710347	PPARA, PPARG	0.877375		GOTERM_BP_5	GO:0009069~serine family amino acid metabolic process	5	0.0101058	SHMT2, DHFR, PHGDH, PSAT1, CBS	0.404716
GOTERM_BP_5	GO:0008285~negative regulation of cell proliferation	9	0.0747392	DHRS2, TP53I11, MSX1, BTG2, SPEG, FGFRL1, PPARG, GDF11, FOSL1	0.881568		GOTERM_BP_5	GO:0045766~positive regulation of angiogenesis	5	0.0101058	HIF1A, F3, SPHK1, RHOB, THBS1	0.404716
GOTERM_BP_5	GO:0009952~anterior/posterior pattern formation	5	0.0921337	BTG2, HIPK2, GDF11, RBPJ, LRP5	0.922935		GOTERM_BP_5	GO:0032964~collagen biosynthetic process	3	0.0103316	COL3A1, COL1A1, COL5A1	0.401118
GOTERM_BP_5	GO:0030517~negative regulation of axon extension	2	0.0935806	RTN4, SEMA3A	0.919424		GOTERM_BP_5	GO:0007088~regulation of mitosis	7	0.010433	MAD2L1, DLGAP5, KIF20B, BUB1, PKMYT1, CDC23, NUSAP1	0.394103
GOTERM_BP_5	GO:0046321~positive regulation of fatty acid oxidation	2	0.0935806	PPARA, PPARG	0.919424		GOTERM_BP_5	GO:0051783~regulation of nuclear division	7	0.010433	MAD2L1, DLGAP5, KIF20B, BUB1, PKMYT1, CDC23, NUSAP1	0.394103
GOTERM_BP_5	GO:0060396~growth hormone receptor signaling pathway	2	0.0935806	STAT5A, PIK3R1	0.919424		GOTERM_BP_5	GO:0006888~ER to Golgi vesicle-mediated transport	6	0.0123024	SEC23A, TMX1, VAMP7, GOPC, SEC13, LMAN1	0.436113
GOTERM_BP_5	GO:0042481~regulation of odontogenesis	2	0.0935806	TNFRSF11B, CSF1	0.919424		GOTERM_BP_5	GO:0030218~erythrocyte differentiation	6	0.0135514	INHBA, MAEA, CEBPG, VEGFA, BPGM, SFXN1	0.457912
GOTERM_BP_5	GO:0006631~fatty acid metabolic process	6	0.0950352	SLC27A1, PPARA, STAT5A, ABHD5, PLA2G4C, CD74	0.916018		GOTERM_BP_5	GO:0051223~regulation of protein transport	10	0.0137285	IL6, TNFSF4, PANX1, TGFBR1, GOPC, NDFIP2, DPH3, TACC3, TGFB1, ADAM9	0.452362
GOTERM_BP_5	GO:0010628~positive regulation of gene expression	12	0.0985047	STAT6, HDAC5, PPARA, THRA, KLF13, STAT5A, CSF1, HIPK2, PPARG, ARNT2, MAML3, FOSL1	0.91726		GOTERM_BP_5	GO:0007242~intracellular signaling cascade	57	0.0137894	RAB9A, NDST1, GTSE1, S1PR2, S1PR3, ARL5A, DIRAS3, RHOB, RALA, GNG2, RAB6A, TOP2A, CCNA2, ADAM9, RAB27A, RAP2C, SOCS2, CRYAB, PIK3C2B, MED14, DEPDC1, UBE2C, ARL3, RFC4, SPAG5, ZWINT, DNAJC25, RAB5A, GNB4, SIAH2, WNT5A, HMGB2, OXTR, GNG12, TMED7, TYMS, SOS2, RAC1, ADRA2A, DCLK2, DYRK2, THBS1, PDK1, RABIF, TGFBR1, SPHK1, ITGA1, BRIP1, DUSP22, OXSR1, STAT1, NRAS, RAB30, GNG10, PRKAR1A, CHN1, GRK5, PL…	0.444313
							GOTERM_BP_5	GO:0050921~positive regulation of chemotaxis	5	0.0148498	IL6, F3, VEGFA, THBS1, TGFB1	0.459621
							GOTERM_BP_5	GO:0051438~regulation of ubiquitin-protein ligase activity	8	0.0149211	CCNB1, MAD2L1, PLK1, CDC23, CDC20, UBE2C, BUB3, UBE2E1	0.452146
							GOTERM_BP_5	GO:0007051~spindle organization	6	0.0162995	KIF11, PRC1, SPAG5, ZWINT, UBE2C, TACC3	0.472963
							GOTERM_BP_5	GO:0051272~positive regulation of cell motion	9	0.016321	IL6, HIF1A, F3, TGFBR1, VEGFA, SPHK1, THBS1, TGFB1, ADAM9	0.464681
							GOTERM_BP_5	GO:0009309~amine biosynthetic process	8	0.0180568	BCAT1, PYCR1, ALDH18A1, DHFR, PHGDH, ASNS, PSAT1, CBS	0.490673
							GOTERM_BP_5	GO:0050920~regulation of chemotaxis	5	0.0186786	IL6, F3, VEGFA, THBS1, TGFB1	0.493934
							GOTERM_BP_5	GO:0006520~cellular amino acid metabolic process	15	0.0190354	BCAT1, SHMT2, ALDH18A1, GCAT, GARS, EPRS, ASNS, WARS, PYCR1, DHFR, PHGDH, FARSB, HIBCH, PSAT1, CBS	0.492215
							GOTERM_BP_5	GO:0070201~regulation of establishment of protein localization	10	0.0195749	IL6, TNFSF4, PANX1, TGFBR1, GOPC, NDFIP2, DPH3, TACC3, TGFB1, ADAM9	0.493829
							GOTERM_BP_5	GO:0009967~positive regulation of signal transduction	18	0.0199289	IL6, CARD9, GOLT1B, TGFBR1, DUSP22, NDFIP2, TMEM189, TAB2, TGFB1, TMED7, NRAS, TMEM9B, HIF1A, CDKN2B, F3, VEGFA, RAC1, THBS1	0.492147
							GOTERM_BP_5	GO:0016477~cell migration	17	0.0221347	CTHRC1, IL6, TGFBR1, ITGA1, ITGB2, CD2AP, COL5A1, TGFB1, HIF1A, TNS1, PARP9, CKLF, RAC1, SBDSP1, FOXC1, THBS1, NR2F1	0.52129
							GOTERM_BP_5	GO:0034101~erythrocyte homeostasis	6	0.0228535	INHBA, MAEA, CEBPG, VEGFA, BPGM, SFXN1	0.524943
							GOTERM_BP_5	GO:0010740~positive regulation of protein kinase cascade	12	0.0238447	TMED7, IL6, CARD9, TMEM9B, GOLT1B, F3, TGFBR1, DUSP22, NDFIP2, TMEM189, TAB2, TGFB1	0.532551
							GOTERM_BP_5	GO:0006260~DNA replication	13	0.0251114	TYMS, CLSPN, HMGB1, TMX1, HMGB2, MCM7, RFC4, RRM2, CDK2AP1, RBBP7, TOP2A, CDK2, TK1	0.543737
							GOTERM_BP_5	GO:0048520~positive regulation of behavior	5	0.0254764	IL6, F3, VEGFA, THBS1, TGFB1	0.541589
							GOTERM_BP_5	GO:0007264~small GTPase mediated signal transduction	18	0.026487	PDK1, RAP2C, RAB9A, RABIF, ARL3, NRAS, ARL5A, RAB30, DIRAS3, SOS2, RAC1, RAB5A, ADRA2A, RALA, RHOB, RAB6A, SIAH2, RAB27A	0.548473
							GOTERM_BP_5	GO:0010647~positive regulation of cell communication	19	0.0268534	IL6, CARD9, GOLT1B, TGFBR1, OXTR, DUSP22, NDFIP2, TMEM189, TAB2, TGFB1, TMED7, NRAS, TMEM9B, HIF1A, CDKN2B, F3, VEGFA, RAC1, THBS1	0.546365
							GOTERM_BP_5	GO:0006266~DNA ligation	3	0.0270749	HMGB1, HMGB2, TOP2A	0.542393
							GOTERM_BP_5	GO:0010906~regulation of glucose metabolic process	5	0.0280317	HIF1A, PGAM1, ARPP19, DYRK2, PPP1CB	0.548188
							GOTERM_BP_5	GO:0030335~positive regulation of cell migration	8	0.0286244	IL6, HIF1A, F3, VEGFA, SPHK1, THBS1, TGFB1, ADAM9	0.549098
							GOTERM_BP_5	GO:0048565~gut development	5	0.0307342	STX2, TGFBR1, COL3A1, OXTR, TGFB1	0.568537
							GOTERM_BP_5	GO:0001776~leukocyte homeostasis	5	0.0307342	CASP3, IL6, CCNB2, TGFB1, FANCC	0.568537
							GOTERM_BP_5	GO:0000086~G2/M transition of mitotic cell cycle	4	0.0311723	CCNB1, CDKN2B, BIRC5, CDK2	0.567217
							GOTERM_BP_5	GO:0000079~regulation of cyclin-dependent protein kinase activity	6	0.0331683	CASP3, DIRAS3, CDKN2B, CDKN2C, PKMYT1, PPP1CB	0.583726
							GOTERM_BP_5	GO:0030308~negative regulation of cell growth	8	0.0334832	INHBA, CDKN2C, CRYAB, TRO, PSRC1, WFDC1, TGFB1, ENO1	0.580888
							GOTERM_BP_5	GO:0030595~leukocyte chemotaxis	5	0.0335851	IL6, CKLF, SBDSP1, ITGA1, ITGB2	0.575789
							GOTERM_BP_5	GO:0060325~face morphogenesis	3	0.0340549	ASPH, COL1A1, PLEKHA1	0.574817
							GOTERM_BP_5	GO:0030071~regulation of mitotic metaphase/anaphase transition	4	0.0352275	MAD2L1, DLGAP5, BUB1, CDC23	0.581344
							GOTERM_BP_5	GO:0010675~regulation of cellular carbohydrate metabolic process	5	0.0365849	HIF1A, PGAM1, ARPP19, DYRK2, PPP1CB	0.589465
							GOTERM_BP_5	GO:0042542~response to hydrogen peroxide	6	0.0379878	SLC8A1, PRDX6, CRYAB, COL1A1, STAT1, ADAM9	0.597644
							GOTERM_BP_5	GO:0060326~cell chemotaxis	5	0.0397342	IL6, CKLF, SBDSP1, ITGA1, ITGB2	0.608684
							GOTERM_BP_5	GO:0006109~regulation of carbohydrate metabolic process	5	0.0397342	HIF1A, PGAM1, ARPP19, DYRK2, PPP1CB	0.608684
							GOTERM_BP_5	GO:0045787~positive regulation of cell cycle	6	0.0405498	DLGAP5, SPHK1, NUSAP1, BIRC5, ASNS, PPP1CB	0.610607
							GOTERM_BP_5	GO:0051224~negative regulation of protein transport	5	0.0430332	TNFSF4, GOPC, NDFIP2, DPH3, TACC3	0.627319
							GOTERM_BP_5	GO:0050708~regulation of protein secretion	6	0.0432142	IL6, TNFSF4, PANX1, DPH3, TGFB1, ADAM9	0.623366
							GOTERM_BP_5	GO:0050714~positive regulation of protein secretion	5	0.0464818	IL6, TNFSF4, PANX1, TGFB1, ADAM9	0.645352
							GOTERM_BP_5	GO:0044106~cellular amine metabolic process	17	0.0488871	BCAT1, SHMT2, ALDH18A1, GARS, GCAT, EPRS, ASNS, HPRT1, WARS, PYCR1, DHFR, MTPN, PHGDH, FARSB, HIBCH, PSAT1, CBS	0.658981
							GOTERM_BP_5	GO:0060323~head morphogenesis	3	0.0498037	ASPH, COL1A1, PLEKHA1	0.660692
							GOTERM_BP_5	GO:0019752~carboxylic acid metabolic process	27	0.0501602	BCAT1, LDHA, ME2, ALDH18A1, GNE, GCAT, ASNS, ALDH1L2, WARS, MTHFD2, ENO2, PDHX, SHMT2, GARS, EPRS, LYPLA1, PCK2, PYCR1, DHFR, HIF1A, FARSB, PHGDH, HIBCH, PSAT1, PLA2G4B, CBS, DEGS1	0.658174
							GOTERM_BP_5	GO:0043549~regulation of kinase activity	19	0.0526085	TGFBR1, SPHK1, ITGA1, DUSP22, PKMYT1, PPP1CB, TGFB1, S1PR2, CASP3, CDKN2B, DIRAS3, CDKN2C, PRKAR1A, RAC1, ADRA2A, NRG1, THBS1, CBS, ADAM9	0.670978
							GOTERM_BP_5	GO:0030334~regulation of cell migration	11	0.0559581	IL6, HIF1A, F3, VEGFA, SPHK1, RAC1, THBS1, IGFBP3, TPM1, TGFB1, ADAM9	0.689093
							GOTERM_BP_5	GO:0019220~regulation of phosphate metabolic process	24	0.0562844	IL6, TGFBR1, SPHK1, ITGA1, DUSP22, PKMYT1, ITGB2, PPP1CB, TGFB1, S1PR2, INHBA, CASP3, MCM7, CDKN2B, DIRAS3, CDKN2C, PRKAR1A, RAC1, ADRA2A, NRG1, THBS1, IGFBP3, CBS, ADAM9	0.686323
							GOTERM_BP_5	GO:0051174~regulation of phosphorus metabolic process	24	0.0562844	IL6, TGFBR1, SPHK1, ITGA1, DUSP22, PKMYT1, ITGB2, PPP1CB, TGFB1, S1PR2, INHBA, CASP3, MCM7, CDKN2B, DIRAS3, CDKN2C, PRKAR1A, RAC1, ADRA2A, NRG1, THBS1, IGFBP3, CBS, ADAM9	0.686323
							GOTERM_BP_5	GO:0045931~positive regulation of mitotic cell cycle	3	0.0584784	SPHK1, BIRC5, ASNS	0.695746
							GOTERM_BP_5	GO:0031577~spindle checkpoint	3	0.0584784	MAD2L1, BUB1, BIRC5	0.695746
							GOTERM_BP_5	GO:0008354~germ cell migration	3	0.0584784	TGFBR1, FOXC1, TGFB1	0.695746
							GOTERM_BP_5	GO:0051436~negative regulation of ubiquitin-protein ligase activity during mitotic cell cycle	6	0.0647568	MAD2L1, CDC23, CDC20, UBE2C, BUB3, UBE2E1	0.728724
							GOTERM_BP_5	GO:0010762~regulation of fibroblast migration	2	0.0654428	THBS1, TGFB1	0.727955
							GOTERM_BP_5	GO:0010763~positive regulation of fibroblast migration	2	0.0654428	THBS1, TGFB1	0.727955
							GOTERM_BP_5	GO:0007076~mitotic chromosome condensation	3	0.067628	NUSAP1, SMC2, SMC4	0.735403
							GOTERM_BP_5	GO:0010595~positive regulation of endothelial cell migration	3	0.067628	VEGFA, THBS1, TGFB1	0.735403
							GOTERM_BP_5	GO:0031399~regulation of protein modification process	16	0.0684215	IL6, TGFBR1, CDC23, NDFIP2, CDC20, ITGB2, UBE2C, TGFB1, CCNB1, MAD2L1, PLK1, PRKAR1A, IGFBP3, BUB3, CBS, UBE2E1	0.735173
							GOTERM_BP_5	GO:0006006~glucose metabolic process	10	0.0695626	PDK1, LDHA, PYGL, CRYAB, PGAM1, ENO2, BPGM, PCK2, PPP1CB, ENO1	0.736778
							GOTERM_BP_5	GO:0043588~skin development	4	0.0705992	COL3A1, COL1A1, COL5A3, COL5A1	0.737804
							GOTERM_BP_5	GO:0022604~regulation of cell morphogenesis	9	0.0709636	VEGFA, FERMT2, ATP10A, PALM2, ITGB2, CFDP1, CDC42EP3, TTC3, TGFB1	0.735369
							GOTERM_BP_5	GO:0048193~Golgi vesicle transport	9	0.0709636	SCAMP1, SEC23A, TMX1, NAPG, VAMP7, GOPC, SEC13, LMAN1, CLINT1	0.735369
							GOTERM_BP_5	GO:0051047~positive regulation of secretion	8	0.0712483	INHBB, INHBA, IL6, TNFSF4, PANX1, OXTR, TGFB1, ADAM9	0.732563
							GOTERM_BP_5	GO:0051222~positive regulation of protein transport	6	0.0718404	IL6, TNFSF4, PANX1, TGFBR1, TGFB1, ADAM9	0.731369
							GOTERM_BP_5	GO:0051352~negative regulation of ligase activity	6	0.0718404	MAD2L1, CDC23, CDC20, UBE2C, BUB3, UBE2E1	0.731369
							GOTERM_BP_5	GO:0032268~regulation of cellular protein metabolic process	23	0.0727858	IL6, TGFBR1, CDC23, NDFIP2, ITGB2, CDC20, UBE2C, TIMP3, SELT, TGFB1, CCNB1, EIF4EBP1, MAD2L1, DIO2, PLK1, MTPN, PRKAR1A, THBS1, IGFBP3, BUB3, CBS, UBE2E1, ADAM9	0.731984
							GOTERM_BP_5	GO:0045936~negative regulation of phosphate metabolic process	5	0.0747512	INHBA, CDKN2B, CDKN2C, IGFBP3, TGFB1	0.737614
							GOTERM_BP_5	GO:0010563~negative regulation of phosphorus metabolic process	5	0.0747512	INHBA, CDKN2B, CDKN2C, IGFBP3, TGFB1	0.737614
							GOTERM_BP_5	GO:0051437~positive regulation of ubiquitin-protein ligase activity during mitotic cell cycle	6	0.0755353	CCNB1, PLK1, CDC23, CDC20, UBE2C, UBE2E1	0.737366
							GOTERM_BP_5	GO:0043467~regulation of generation of precursor metabolites and energy	4	0.0765885	HIF1A, PGAM1, DYRK2, PPP1CB	0.738412
							GOTERM_BP_5	GO:0032269~negative regulation of cellular protein metabolic process	11	0.0781909	EIF4EBP1, MAD2L1, CDC23, CDC20, UBE2C, THBS1, IGFBP3, TIMP3, BUB3, TGFB1, UBE2E1	0.742006
							GOTERM_BP_5	GO:0044267~cellular protein metabolic process	91	0.0789578	NUAK1, RP2, HBS1L, RPL15, PKMYT1, AURKB, RPL22L1, DPH3, ALG8, CD2AP, TGFB1, S1PR2, WARS, TRIM5, ST3GAL5, PLOD2, USP11, ASPH, RAB6A, FBXO21, LOXL2, CDCA3, ADAM9, MRPL1, SOCS2, PIGX, CRYAB, EIF2S3, PBK, TMEM189, UBE2C, PPP1CB, WEE1, CDK2, TNKS2, SEC61B, MAD2L1, PFDN6, FARSB, FKBP14, CDK2AP1, ASPHD1, SIAH2, ADAM19, EIF2AK2, OSTC, DERL1, PPME1, COL3A1, LMAN1, MST4, MTMR2, SGK223, MTM1, UBE2D2, BUB1, …	0.741655
							GOTERM_BP_5	GO:0006865~amino acid transport	7	0.0792176	SLC38A5, SLC1A4, SLC1A5, PRAF2, SLC6A9, SLC38A1, SLC7A11	0.738985
							GOTERM_BP_5	GO:0034637~cellular carbohydrate biosynthetic process	6	0.0793313	PYGL, GNE, ENO2, CHST15, PCK2, HS2ST1	0.735673
							GOTERM_BP_5	GO:0048705~skeletal system morphogenesis	8	0.0797949	BMP1, NDST1, HOXA11, TGFBR1, COL1A1, COL11A1, TGFB1, PLEKHA1	0.734006
							GOTERM_BP_5	GO:0009888~tissue development	30	0.0825148	WNT5A, TUFT1, TNC, HOXA11, LMO4, COL3A1, ELN, POSTN, TIMP3, TPM1, TGFB1, CASP3, MTPN, SBDSP1, NRG1, COL11A1, ADAM9, BMP1, STX2, UGCG, RPGRIP1L, MBNL1, COL5A3, COL5A1, CCNB1, HIF1A, VEGFA, PRKAR1A, FOXC1, COL1A1	0.742524
							GOTERM_BP_5	GO:0006259~DNA metabolic process	24	0.0838545	CLSPN, TMX1, HMGB1, HMGB2, BRIP1, PTTG1, RBBP7, CDK2, TK1, DNASE1L1, TYMS, CASP3, RFC4, CHD1L, MCM7, RRM2, CDK2AP1, TDG, KPNA2, ASF1A, PARP2, TOP2A, TRIP13, FANCC	0.744703
							GOTERM_BP_5	GO:0031324~negative regulation of cellular metabolic process	32	0.0841339	HMGB1, HMGB2, ZNF639, CBX3, PAWR, HSBP1, TIMP3, TGFB1, NPAS1, EIF4EBP1, CDKN2B, CDKN2C, SKIL, THBS1, NRG1, BUB3, NR2F1, ENO1, IL6, TNFSF4, STRN3, LMCD1, CDC23, CDC20, UBE2C, RBBP7, INHBB, INHBA, MAD2L1, IGFBP3, C1D, UBE2E1	0.742262
							GOTERM_BP_5	GO:0001938~positive regulation of endothelial cell proliferation	3	0.0871903	HIF1A, F3, VEGFA	0.751638
							GOTERM_BP_5	GO:0002687~positive regulation of leukocyte migration	3	0.0871903	IL6, VEGFA, THBS1	0.751638
							GOTERM_BP_5	GO:0051303~establishment of chromosome localization	3	0.0871903	DLGAP5, CDC23, BIRC5	0.751638
							GOTERM_BP_5	GO:0006887~exocytosis	8	0.0889108	SCAMP1, STX2, VAMP7, GARS, SYTL2, SNAPIN, SLC17A9, RAB27A	0.755164
							GOTERM_BP_5	GO:0050864~regulation of B cell activation	5	0.0890033	INHBA, CASP3, IL6, PAWR, TGFB1	0.752036
							GOTERM_BP_5	GO:0001936~regulation of endothelial cell proliferation	4	0.089206	HIF1A, F3, VEGFA, THBS1	0.749382
							GOTERM_BP_5	GO:0030099~myeloid cell differentiation	7	0.08949	INHBA, MAEA, CEBPG, VEGFA, BPGM, SFXN1, TGFB1	0.747084
							GOTERM_BP_5	GO:0009755~hormone-mediated signaling	5	0.0940244	GNG10, DNAJC25, PRKAR1A, GNG2, GNB4, GNG12	0.761577
							GOTERM_BP_5	GO:0051248~negative regulation of protein metabolic process	11	0.0948373	EIF4EBP1, MAD2L1, CDC23, CDC20, UBE2C, THBS1, IGFBP3, TIMP3, BUB3, TGFB1, UBE2E1	0.761335
							GOTERM_BP_5	GO:0007517~muscle organ development	12	0.0950769	MTM1, CRYAB, TNC, COL6A3, ELN, SGCD, FOXC1, MBNL1, NRG1, CSRP2, COL11A1, TPM1	0.758935
							GOTERM_BP_5	GO:0007584~response to nutrient	9	0.0954319	SLC8A1, CDKN2B, TFRC, COX4I1, STC1, COL1A1, STAT1, TIMP3, TGFB1	0.756995
							GOTERM_BP_5	GO:0051351~positive regulation of ligase activity	6	0.0955106	CCNB1, PLK1, CDC23, CDC20, UBE2C, UBE2E1	0.75403
							GOTERM_BP_5	GO:0046881~positive regulation of follicle-stimulating hormone secretion	2	0.096544	INHBB, INHBA	0.754697
							GOTERM_BP_5	GO:0032278~positive regulation of gonadotropin secretion	2	0.096544	INHBB, INHBA	0.754697
							GOTERM_BP_5	GO:0043470~regulation of carbohydrate catabolic process	3	0.0975272	HIF1A, PGAM1, PPP1CB	0.755167
							GOTERM_BP_5	GO:0043535~regulation of blood vessel endothelial cell migration	3	0.0975272	VEGFA, THBS1, TGFB1	0.755167
							GOTERM_BP_5	GO:0043471~regulation of cellular carbohydrate catabolic process	3	0.0975272	HIF1A, PGAM1, PPP1CB	0.755167

## Sheet: UPF1 KD Gene Ontology
DOWN-regulated genes							UP-regulated genes
Absolute logFC < -0.58							Absolute logFC > 0.58
Adjusted pvalue < 0.01							Adjusted pvalue < 0.01
BP5 - Gene Ontology							BP5 - Gene Ontology
Category	Term	Count	PValue	Genes	Benjamini		Category	Term	Count	PValue	Genes	Benjamini
GOTERM_BP_5	GO:0007067~mitosis	67	2.45668e-10	KIF23, KIFC1, KIF22, LZTS2, TUBB2A, PKMYT1, AURKA, AURKB, PTTG1, FAM83D, KIF2C, CDCA8, RAD21, CDCA2, CCNA2, ASPM, CDCA3, CDC6, CDK1, ARHGEF2, KIF11, CCNF, KIF15, TPX2, NUSAP1, PBK, UBE2C, WEE1, DCTN1, CDK2, ZWINT, BUB1B, MAPRE2, DSCC1, HAUS4, NEK2, NEDD9, ANLN, CEP55, SPC24, SPC25, TUBB, NCAPH, NCAPG, BUB1, FBXO5, PBRM1, SKA2, SKA1, ZWILCH, ERCC6L, DLGAP5, NUF2, CENPF, CDC20, BIRC5, NDC80, CENPE,…	6.19083e-07		GOTERM_BP_5	GO:0034645~cellular macromolecule biosynthetic process	635	3.40193e-07	HRAS, RFT1, ZNF57, ZNF781, ZNF782, ZNF253, ZNF254, SSR1, ZNF778, ZNF776, MC1R, MAP3K9, ZNF397, DHX33, ZNF391, ZNF101, ZNF43, IKBKAP, ZNF45, DDRGK1, ZNF44, PCBD1, TAF4B, ZNF507, ZNF790, ZNF791, ZNF649, ZNF792, LIG4, MED10, C10ORF2, ZNF37A, CTDSPL2, ZNF236, PPP1CA, NPC1, ZNF235, TRAPPC4, EIF2AK3, ZNHIT3, ZNF517, NFKBIB, ZNF76, ZNF131, ZNF510, MYBL1, ZNF615, ZNF616, DTD1, ZNF227, ZNF222, ZNF74, NAT1…	0.00157046
GOTERM_BP_5	GO:0000087~M phase of mitotic cell cycle	67	5.70823e-10	KIF23, KIFC1, KIF22, LZTS2, TUBB2A, PKMYT1, AURKA, AURKB, PTTG1, FAM83D, KIF2C, CDCA8, RAD21, CDCA2, CCNA2, ASPM, CDCA3, CDC6, CDK1, ARHGEF2, KIF11, CCNF, KIF15, TPX2, NUSAP1, PBK, UBE2C, WEE1, DCTN1, CDK2, ZWINT, BUB1B, MAPRE2, DSCC1, HAUS4, NEK2, NEDD9, ANLN, CEP55, SPC24, SPC25, TUBB, NCAPH, NCAPG, BUB1, FBXO5, PBRM1, SKA2, SKA1, ZWILCH, ERCC6L, DLGAP5, NUF2, CENPF, CDC20, BIRC5, NDC80, CENPE,…	7.19237e-07		GOTERM_BP_5	GO:0006664~glycolipid metabolic process	32	1.27039e-06	CREM, ST8SIA1, ARSK, ASAH1, GLB1, MPPE1, ST6GALNAC4, PIGM, ST3GAL5, B3GNT5, ST3GAL4, PIGH, PIGC, CERK, PIGA, A4GALT, PIGX, PGAP1, PIGW, PIGV, PIGU, PIGS, PIGQ, POGLUT1, ST8SIA6, GLA, SMPD1, DPM2, NEU1, NEU3, SMPD3, CLN6	0.00293031
GOTERM_BP_5	GO:0007242~intracellular signaling cascade	247	9.48352e-10	ADCY3, ADCY4, STAT5A, EDN1, MED24, AURKA, LPAR1, S1PR2, AGTR1, HMHA1, MAP3K6, S1PR3, DIRAS1, DIRAS2, RAB28, CTGF, RARA, RAPGEF2, CCNA2, DDAH1, MAP2K6, RAB21, DEPDC7, DBNL, PLD1, RARG, CRYAB, ROCK2, RXRA, PIK3CD, WNK1, GEM, DEPDC1, PPARGC1A, FARP2, RAD1, RND3, CD36, SSTR1, UBR5, ZWINT, ROR2, RAB13, TGFB1I1, IRAK1BP1, GNAI1, ERBB2, DUSP10, STK17B, CHEK1, CALR, NR1H2, DUSP19, CDC42EP1, RAC2, RAC1, A…	7.96616e-07		GOTERM_BP_5	GO:0006488~dolichol-linked oligosaccharide biosynthetic process	24	1.78824e-06	RFT1, MVD, GMDS, ALG1, ALG2, ST8SIA1, ALG6, SLC35A1, ALG9, PMM1, GLB1, DOLK, SLC17A5, ST6GALNAC4, NUS1, ST3GAL5, ALG10B, ST3GAL4, DPM2, NEU1, TSTA3, ALG10, NEU3, DOLPP1	0.0027501
GOTERM_BP_5	GO:0030334~regulation of cell migration	53	7.55258e-09	DLC1, RTN4, ACVRL1, EDN1, JAG1, CITED2, VCL, SERPINE2, HMOX1, RRAS, FGF2, EGFR, PTPRK, PLD1, IRS2, F10, EGFL7, PDPN, NEXN, IRS1, THY1, VEGFC, HIF1A, CLIC4, RRAS2, F3, PDGFRA, PDGFRB, WDR44, ENPP2, KIT, GREM1, ADA, ACE, AGT, RAC1, TEK, LAMB1, THBS1, PIK3R1, IL6, NF2, NTN1, LAMA2, HDAC5, CDH13, LAMA4, LAMA3, HDAC9, ARAP3, CHRD, HDAC7, IGFBP5	4.75811e-06		GOTERM_BP_5	GO:0006643~membrane lipid metabolic process	43	5.97637e-06	CREM, ST8SIA1, ARSK, CERS5, PPT1, ASAH1, GLB1, ELOVL1, MPPE1, SERINC5, PIGM, ST6GALNAC4, ST3GAL5, CERS1, B3GNT5, CERS2, ST3GAL4, PIGH, PIGC, CERK, PIGA, A4GALT, PLA2G15, PIGX, PIGW, ACER2, PGAP1, PIGV, PIGU, SPTSSA, PIGS, PIGQ, POGLUT1, ST8SIA6, GLA, SMPD1, DPM2, PPM1L, NEU1, NEU3, CLN8, SMPD3, CLN6	0.00687896
GOTERM_BP_5	GO:0007517~muscle organ development	61	1.50481e-08	ALS2, MEF2C, AEBP1, UTRN, MOV10L1, FOXO4, GATA6, HLX, MKX, COL11A1, GSC, HIST1H1B, CRYAB, RXRA, ARID5B, MBNL1, HOXD9, IGSF8, BVES, SMTN, TAGLN, SGCG, VAMP5, PDGFRB, SGCD, SGCE, MYL6, ZFAND5, CAV1, FHL1, CTF1, ERBB2, TNC, ELN, FHL3, ITGA11, CACNB2, TAGLN2, GJC1, FAM65B, LY6E, DMD, COL6A3, OBSL1, FOXL2, ACTC1, EVC, HSPG2, LMNA, CENPF, MSTN, CSRP2, FOXP1, FOXP2, LAMA2, MEF2D, MEOX2, SVIL, ITGA7, IGF…	7.58419e-06		GOTERM_BP_5	GO:0070085~glycosylation	76	1.41903e-05	RFT1, ALG1, ALG2, TRAPPC2L, MAN1B1, ALG6, DPY19L3, SLC35A1, DPY19L2, CANX, DPY19L1, ALG9, GLB1, POMT2, ST6GALNAC4, ST3GAL5, ST3GAL4, DYNLL2, POMT1, GALNTL6, TGFA, GXYLT2, GXYLT1, DYNC1I1, FUT11, PIGV, FUT10, POGLUT1, PMM1, TNKS2, NPC1, COPG2, NUS1, PSEN1, ALG10B, TRAPPC4, NEU1, DOLPP1, NEU3, EXT2, CLN5, DERL2, POMK, GALNT7, MVD, ADAMTS13, ST8SIA1, EDEM3, EDEM1, B3GNT5, CCDC126, MANEA, ENTPD5, TST…	0.0130264
GOTERM_BP_5	GO:0009966~regulation of signal transduction	179	2.21559e-08	ALS2, DLC1, GRIK2, GDF6, LTBP4, EDN1, FSTL3, IQGAP3, TGFB3, FGF10, TTK, TLR4, L1CAM, LPAR1, JAG1, ZIC1, CITED2, TBC1D16, S1PR2, MAP3K6, GBF1, TIAM2, MDFIC, SPRED2, RGN, RAPGEF2, MAP2K6, TBC1D9B, EGFR, DBNL, BCL10, DAB2IP, F10, MAGI1, GOLT1B, SIPA1L2, SOCS4, SOCS5, CD40, IRS1, FARP1, FARP2, THY1, NCAM1, GRB10, HIF1A, SIPA1L1, F3, TGFB1I1, SPATA13, TBC1D8B, FGD1, TWSG1, CAV1, ENPP1, HOXA13, ADORA2B…	9.30544e-06		GOTERM_BP_5	GO:0009247~glycolipid biosynthetic process	20	2.87812e-05	A4GALT, PIGX, PGAP1, PIGW, PIGV, ST8SIA1, PIGU, PIGS, PIGQ, MPPE1, ST6GALNAC4, PIGM, B3GNT5, ST3GAL5, ST8SIA6, ST3GAL4, PIGH, PIGC, DPM2, PIGA	0.0219181
GOTERM_BP_5	GO:0000279~M phase	82	6.74131e-08	ADCY3, KIF23, KIFC1, KIF22, LZTS2, PRC1, TUBB2A, PKMYT1, TTK, AURKA, AURKB, MLH3, PTTG1, FAM83D, KIF2C, CDCA8, RAD21, CDCA2, PIWIL4, CCNA2, ASPM, CDCA3, CDC6, CDK1, ARHGEF2, KIF11, CCNF, KIF15, TPX2, NUSAP1, PBK, TACC3, UBE2C, WEE1, DCTN1, CDK2, RAD1, FMN2, FANCD2, ZWINT, BUB1B, MAPRE2, STMN1, DSCC1, HAUS4, NEK2, NEDD9, ANLN, CHEK1, CEP55, SPC24, SPC25, NCAPH, TUBB, NCAPG, CYP26B1, BUB1, FBXO5, P…	2.42684e-05		GOTERM_BP_5	GO:0009108~coenzyme biosynthetic process	32	3.06057e-05	NAMPT, PDP2, DHFRL1, HSD17B12, PPT2, PPT1, PPCDC, PNP, TPK1, ELOVL1, GPHN, ACOT7, ELOVL4, LIAS, ELOVL6, PDPR, MTHFD2L, MAT2A, PCBD1, PDK3, UBIAD1, PDK4, QDPR, TECR, COQ4, COQ3, PANK2, PANK3, PANK1, RFK, FLAD1, THEM4	0.0199974
GOTERM_BP_5	GO:0001944~vasculature development	67	8.24149e-08	RTN4, ACVRL1, NRP1, FGF9, PGF, EDN1, WASF2, PRRX1, CSPG4, FGF10, TNFSF12, JAG1, MMP2, CITED2, CTGF, ROBO1, HMOX1, SEMA3C, ANGPT1, LOX, FGF1, FGF2, CYR61, RECK, EGFL7, PDPN, EFNB2, APOLD1, ARHGAP24, PNPLA6, SLIT2, THY1, VEGFC, BGN, HIF1A, COL1A2, COL1A1, TNFAIP2, ZFAND5, CAV1, COL3A1, SRF, TCF7L2, GJC1, SEMA5A, ACE, HAND2, AGT, PLCD3, TGM2, PKD1, HS6ST1, PLCD1, THBS1, PPAP2B, KLF5, EPAS1, AIMP1, T…	2.59604e-05		GOTERM_BP_5	GO:0043413~macromolecule glycosylation	74	3.33613e-05	RFT1, ALG1, ALG2, TRAPPC2L, MAN1B1, ALG6, DPY19L3, SLC35A1, DPY19L2, CANX, DPY19L1, ALG9, GLB1, POMT2, ST6GALNAC4, ST3GAL5, ST3GAL4, DYNLL2, POMT1, GALNTL6, TGFA, GXYLT2, GXYLT1, DYNC1I1, FUT11, FUT10, POGLUT1, PMM1, TNKS2, NPC1, COPG2, NUS1, PSEN1, ALG10B, TRAPPC4, NEU1, DOLPP1, NEU3, EXT2, DERL2, POMK, GALNT7, MVD, ADAMTS13, ST8SIA1, EDEM3, EDEM1, B3GNT5, CCDC126, MANEA, ENTPD5, TSTA3, B4GALT7,…	0.019082
GOTERM_BP_5	GO:0007167~enzyme linked receptor protein signaling pathway	83	1.89831e-07	ACVRL1, NRP1, FGF7, LTBP2, FGF9, GRIK2, LTBP3, STAT5A, GDF6, GDF5, FST, TGFB3, FGF10, FSTL1, FOXO4, DDR2, EIF4EBP1, EIF4EBP2, CTGF, PDGFC, ANGPT1, FGF1, FGF2, SIK2, AKT2, EGFR, PTPRK, IRS2, ARID5B, SOCS5, IRS1, FLNA, ACVR2A, VEGFC, GRB10, DOK5, NCK1, COL1A2, ROR1, PDGFRA, PDGFRB, SORT1, ROR2, TGFB1I1, NGF, FGFR2, FMOD, ZFAND5, TWSG1, CCL2, ERBB2, CTF1, COL3A1, PML, BMPR2, TFG, KIT, GREM2, EPHB4, …	5.31514e-05		GOTERM_BP_5	GO:0009101~glycoprotein biosynthetic process	83	5.04146e-05	RFT1, ALG1, ALG2, TRAPPC2L, MAN1B1, ALG6, DPY19L3, SLC35A1, DPY19L2, CANX, DPY19L1, ALG9, GLB1, POMT2, ST6GALNAC4, ST3GAL5, SLC35D1, ST3GAL4, DYNLL2, POMT1, GALNTL6, CHST14, TGFA, GXYLT2, GXYLT1, DYNC1I1, FUT11, FUT10, POGLUT1, PMM1, GLCE, TNKS2, NPC1, COPG2, NUS1, PSEN1, CHSY3, CHPF, ALG10B, TRAPPC4, NEU1, NEU3, DOLPP1, EXT2, ABCA7, DERL2, POMK, GALNT7, MVD, ADAMTS13, ST8SIA1, EDEM3, EDEM1, EXTL…	0.0255481
GOTERM_BP_5	GO:0001568~blood vessel development	64	3.83273e-07	RTN4, NRP1, ACVRL1, FGF9, PGF, WASF2, EDN1, PRRX1, CSPG4, FGF10, JAG1, TNFSF12, MMP2, CITED2, CTGF, ROBO1, HMOX1, SEMA3C, ANGPT1, LOX, FGF1, FGF2, CYR61, RECK, EGFL7, APOLD1, ARHGAP24, PNPLA6, SLIT2, THY1, VEGFC, BGN, HIF1A, COL1A2, COL1A1, TNFAIP2, CAV1, COL3A1, SRF, TCF7L2, GJC1, SEMA5A, ACE, HAND2, AGT, PLCD3, TGM2, PKD1, HS6ST1, PLCD1, THBS1, PPAP2B, KLF5, EPAS1, AIMP1, TGFBR1, COL15A1, ITGA4…	9.65802e-05		GOTERM_BP_5	GO:0046467~membrane lipid biosynthetic process	30	5.15481e-05	ST8SIA1, CERS5, ELOVL1, MPPE1, ST6GALNAC4, PIGM, CERS1, ST3GAL5, B3GNT5, ST3GAL4, CERS2, PIGH, PIGC, PIGA, A4GALT, PIGX, PGAP1, ACER2, PIGW, PIGV, PIGU, SPTSSA, PIGS, PIGQ, ST8SIA6, SMPD1, DPM2, PPM1L, CLN8, SMPD3	0.0235345
GOTERM_BP_5	GO:0022604~regulation of cell morphogenesis	41	4.98643e-07	RHOJ, DLC1, RTN4, PALM, FGD1, SHROOM3, NRP1, GNA12, ATP10A, TGFB3, PALMD, CDH4, TTC3, MBP, NRCAM, ANXA7, CDC42EP2, CDC42EP1, ROBO1, SEMA3F, NUMB, ROBO2, SEMA3A, CDC42EP3, ARHGDIA, FGD4, EPB42, PDPN, ERMN, FBLIM1, GAS7, NTN1, SLIT2, NUMBL, THY1, ULK1, ITGA7, TGFB1I1, ARAP3, NGF, MYH10	0.000114228		GOTERM_BP_5	GO:0009100~glycoprotein metabolic process	90	5.94461e-05	RFT1, ALG1, ALG2, TRAPPC2L, MAN1B1, ALG6, DPY19L3, SLC35A1, DPY19L2, CANX, DPY19L1, ALG9, GLB1, POMT2, ST6GALNAC4, ST3GAL5, SLC35D1, IDS, ST3GAL4, HPSE, DYNLL2, POMT1, GALNTL6, CHST14, TGFA, IL1B, GXYLT2, GXYLT1, DYNC1I1, FUT11, FUT10, POGLUT1, PMM1, GLCE, TNKS2, NPC1, COPG2, EGFLAM, NUS1, PSEN1, CHSY3, CHPF, ALG10B, TRAPPC4, NEU1, NEU3, DOLPP1, EXT2, ABCA7, DERL2, POMK, GALNT7, MVD, ADAMTS13, ST…	0.024659
GOTERM_BP_5	GO:0008284~positive regulation of cell proliferation	94	7.03347e-07	S100A6, FGF7, NRP1, PTGS2, FGF9, PGF, STAT5A, EDN1, ARNT2, PRRX1, EIF5A, FGF10, TTK, TNFSF12, IL15, DDR2, S1PR2, S1PR3, NDUFS4, OSR2, HLX, PDGFC, FGF1, FGF2, CCNA2, RHOG, AGPAT1, EGFR, PRKCA, IRS2, EFNB1, MFGE8, CD40, IRS1, CDK2, MMP12, TNS3, VEGFC, CCND1, HIF1A, ADM, CCND2, F3, NCK1, GRN, CD81, PDGFRA, PDGFRB, LAMC1, TBX18, EIF5A2, NGF, FGFR2, CCL2, ERBB2, CTF1, SOX4, KITLG, KIT, IL34, CALR, ADA…	0.000147692		GOTERM_BP_5	GO:0097502~mannosylation	13	0.000137277	POMT2, NUS1, ALG1, POMT1, SDF2L1, ALG2, PIGV, DPM2, TMEM5, DPY19L3, DPY19L2, ALG9, DPY19L1	0.0514828
GOTERM_BP_5	GO:0031175~neuron projection development	64	1.95386e-06	ALS2, S100A6, NRP1, UCHL1, GJA1, PIP5K1C, L1CAM, PRKG1, NRCAM, EFHD1, ROBO1, SEMA3B, ROBO2, SEMA3A, ROBO3, SPON2, PRKCA, EGFR, MYO6, EGR2, EFNB1, RXRA, SLIT2, SLIT3, NUMBL, NCAM2, ADM, EFNA5, VCAN, NGF, PARD3, LPPR4, ERBB2, CDH1, CDH4, ALCAM, SEMA5A, DMD, NUMB, RAC1, LAMB1, SNAP25, RUNX3, DCLK1, ACTB, IL6, NTF3, CREB1, SPTBN4, ITGA1, NFASC, NTNG1, GAS1, NTN1, GAS7, EPHA4, SEMA6C, ULK1, MAP1S, ULK…	0.000378678		GOTERM_BP_5	GO:0034660~ncRNA metabolic process	79	0.000155568	NCBP2, HRAS, TARS2, VARS2, UTP18, GAR1, DICER1, TRMT10A, INTS2, FDXACB1, DKC1, RRP1B, NARS2, TRMT6, CLP1, POLG2, FTSJ1, TARSL2, FTSJ2, IMP4, DEDD2, SNAPC2, POLR1E, BYSL, EXOSC5, EXOSC3, OSGEPL1, METTL2A, POLR1B, RCL1, PDCL3, TRMT12, HARS, FARSB, CPSF4, TFB1M, SNRPF, TRUB2, NHP2, SMARCA4, POLR2G, PUS3, ELAC1, POLR2F, POLR2E, POLR2I, NOB1, WBSCR22, MYBL1, POLR2D, DTD1, QRSL1, CHD7, ADAT2, THG1L, MA…	0.0537901
GOTERM_BP_5	GO:0048812~neuron projection morphogenesis	55	4.05666e-06	ALS2, S100A6, NRP1, UCHL1, GJA1, PIP5K1C, L1CAM, NRCAM, ROBO1, ROBO2, SEMA3B, ROBO3, SEMA3A, SPON2, PRKCA, EGFR, EGR2, RXRA, EFNB1, SLIT2, SLIT3, NUMBL, NCAM2, ADM, EFNA5, VCAN, PARD3, LPPR4, ERBB2, CDH4, ALCAM, SEMA5A, DMD, NUMB, RAC1, SNAP25, RUNX3, DCLK1, ACTB, NTF3, CREB1, SPTBN4, ITGA1, NFASC, NTNG1, GAS1, NTN1, GAS7, EPHA4, SEMA6C, ULK1, MAP1S, ULK2, APBB2, MYH10	0.000729934		GOTERM_BP_5	GO:0090304~nucleic acid metabolic process	605	0.000494658	XRCC4, HRAS, ZNF57, ZNF781, RP9, ZNF782, INTS2, ZNF253, ZNF254, ZNF778, ZNF776, MC1R, MAP3K9, DHX34, ZNF397, DHX33, LSM4, LSM2, ZNF391, ZNF101, ZNF43, IKBKAP, ZNF45, DDRGK1, ZNF44, PCBD1, TAF4B, ZNF507, ZNF790, ZNF791, ZNF649, EXD2, ZNF792, LIG4, MED10, C10ORF2, ZNF37A, CTDSPL2, WDR83, ZNF236, ZNF235, EIF2AK3, ZNHIT3, PUS3, ZNF517, NFKBIB, ZNF76, ZNF131, ZNF510, REXO1L1P, MYBL1, CHCHD4, ZNF615, Z…	0.150645
GOTERM_BP_5	GO:0000902~cell morphogenesis	81	4.15157e-06	ALS2, S100A6, NRP1, UCHL1, GJA1, PIP5K1C, L1CAM, TTLL3, NRCAM, DAB2, SLC1A3, ROBO1, SEMA3B, ROBO2, SEMA3A, ROBO3, SPON2, EGFR, PRKCA, ARHGEF2, EGR2, PDPN, EFNB1, RXRA, SLIT2, SLIT3, NUMBL, NCAM2, HIF1A, ADM, EFNA5, BIN3, VCAN, LAMC1, ADD1, SHROOM2, PARD3, LPPR4, SHROOM3, ERBB2, PTK7, TTC8, IL7R, CDH4, LLGL1, ALCAM, SEMA5A, DOCK2, CENPA, DMD, RAC1, NUMB, BCL6, LAMB1, SNAP25, RUNX3, DCLK1, NFATC1, …	0.000697222		GOTERM_BP_5	GO:0045017~glycerolipid biosynthetic process	48	0.000603706	HSD17B12, ABHD3, PPT2, PPT1, PTPMT1, ELOVL1, MPPE1, DDHD1, ACOT7, AGPAT5, PIGM, LPCAT1, INPP5K, ELOVL4, PIGH, PIKFYVE, PEMT, PIGC, ETNK1, ELOVL6, AGPAT4, PIK3R3, PTDSS1, PCYT2, SIK1, AGPAT3, MTMR4, PIGA, PTDSS2, PLA2G16, PIGX, PIK3CB, PIGW, PGAP1, PIGV, PIGU, PIGS, PISD, PIGQ, CECR5, CDS1, TECR, DGAT1, MBOAT7, DPM2, GK, THEM4, PIP4K2C	0.169724
GOTERM_BP_5	GO:0010647~positive regulation of cell communication	76	4.7553e-06	ALS2, ACVRL1, PTGS2, FGF9, GRIK2, GDF6, PRRX1, TGFB3, FGF10, GJA1, PINK1, TTK, L1CAM, ZEB2, TLR4, JAG1, LPAR1, CITED2, SLC1A3, CLCF1, HMOX1, CASP1, AGPAT1, EGFR, BCL10, F10, GOLT1B, CD40, TMEM189, IRS1, FLNA, NCAM1, ACVR2A, HIF1A, TNFRSF10B, F3, TGFB1I1, TWSG1, CAV1, CCL2, ERBB2, OXTR, TRIM13, SOX4, TFG, KIT, SRC, ADA, ECE1, MAP3K3, SOS1, AGT, RAC1, SHISA5, TGM2, THBS1, TRAF5, BMP2, IL6, HCLS1, L…	0.000748681		GOTERM_BP_5	GO:0006839~mitochondrial transport	48	0.000712609	SIVA1, CYB5R1, GRPEL1, CPT2, HPS4, TIMM17B, TIMM10, HK2, CHCHD4, TIMM13, PMAIP1, STARD3, SLC25A20, MOAP1, BLOC1S2, MTCH2, DYNLL2, PEMT, TOMM34, FLVCR1, ALKBH7, TOMM40, MPC1, POLR3A, BAD, FZD5, AFG3L2, TIMM8B, STAT3, CPT1A, BCL2L11, TIMM21, TIMM8A, SLC25A30, HES1, PPIF, YWHAG, CCDC109B, SLC25A13, SMDT1, PSEN1, SLC25A33, SLC25A10, TOMM20, SLC25A37, THEM4, PMPCA, SLC25A15	0.186036
GOTERM_BP_5	GO:0009888~tissue development	133	5.25106e-06	ALS2, DLC1, PTGS2, PGF, TUFT1, LMO4, FST, UTRN, CRABP2, EDN1, FGF10, POSTN, JAG1, CITED2, GSTM3, GATA6, CTGF, SERPINE1, INA, BCL10, RXRA, EFNB1, MECOM, HOXD9, VEGFC, IGSF8, HIF1A, CST6, COL1A2, VAMP5, DSP, ROR2, PDGFRB, TGFB1I1, LAMC1, CSTA, COL1A1, EXT1, EMP1, WNT5A, MYL6, TWSG1, ZFAND5, CAV1, ENPP1, ERBB2, ELN, PTK7, BMPR2, NINJ2, CACNB2, GREM1, VDR, FOXQ1, PPL, DMD, OBSL1, RUNX3, MEST, BMP2, B…	0.000778092		GOTERM_BP_5	GO:0008654~phospholipid biosynthetic process	43	0.000785893	MVD, ABHD3, PTPMT1, MPPE1, DDHD1, SERINC5, ISYNA1, PIGM, AGPAT5, LPCAT1, INPP5K, PIGH, PIKFYVE, PEMT, PIGC, ETNK1, AGPAT4, PIK3R3, PTDSS1, PCYT2, AGPAT3, MTMR4, PIGA, PTDSS2, PLA2G16, PIGX, PIK3CB, PIGW, PGAP1, PIGV, PIGU, PIGS, PISD, PIGQ, CECR5, CDS1, DOLK, DGAT1, NUS1, MBOAT7, DPM2, DOLPP1, PIP4K2C	0.192379
GOTERM_BP_5	GO:0001525~angiogenesis	42	5.75052e-06	RTN4, ACVRL1, NRP1, FGF9, PGF, WASF2, EDN1, CSPG4, FGF10, JAG1, TNFSF12, SRF, SEMA5A, ROBO1, CTGF, HAND2, HMOX1, PLCD3, PLCD1, HS6ST1, ANGPT1, THBS1, FGF1, FGF2, CYR61, KLF5, AIMP1, EPAS1, EGFL7, APOLD1, COL15A1, ARHGAP24, SLIT2, PNPLA6, THY1, ANXA2, VEGFC, CDH13, HIF1A, MEOX2, RBPJ, TNFAIP2	0.000804751		GOTERM_BP_5	GO:0046486~glycerolipid metabolic process	62	0.000877767	IMPA2, ELOVL1, GPX1, ACOT7, AGPAT5, PIGM, ELOVL4, PIGH, APOA5, SLC22A4, PIGC, ABHD12, ELOVL6, AGPAT4, PCYT2, PTDSS1, SIK1, AGPAT3, PIGA, PTDSS2, IP6K2, EFR3B, PIGX, PIK3CB, PIGW, PGAP1, TTC7B, PIGV, PIGU, PISD, PIGS, CCNC, PIGQ, CECR5, CDS1, TECR, PPP1CA, DGAT1, THEM4, ACP6, HSD17B12, ABHD3, PPT2, PPT1, PTPMT1, MPPE1, DDHD1, SERINC5, LPCAT1, INPP5K, PIKFYVE, PEMT, ETNK1, PIK3R3, MTMR4, PLA2G16, P…	0.201797
GOTERM_BP_5	GO:0022008~neurogenesis	122	6.37909e-06	ALS2, S100A6, TSPAN2, TUBB2A, XRCC6, L1CAM, JAG1, PRKG1, WNT2, NRCAM, DAB1, ROBO1, ROBO2, ROBO3, SPON2, ASPM, EGFR, MYO6, EFNB1, RXRA, EMX2, TACC3, FARP2, NUMBL, THY1, HOXD9, NCAM2, VEGFC, PDGFRA, EFNA5, TGIF2, NGF, LPPR4, ERBB2, CALR, SRF, TTC3, SEMA5A, ALCAM, TUBB, DMD, RAC1, NUMB, LAMB1, RUNX3, ARHGDIA, BMP2, FSCN2, NTF3, TGFBR1, SPTBN4, ITGA1, EN1, GAS1, GAS7, NTN1, NKX6-1, CDKN1C, NOTCH3, EP…	0.000845714		GOTERM_BP_5	GO:0006650~glycerophospholipid metabolic process	46	0.00131673	IMPA2, ACP6, ABHD3, PTPMT1, MPPE1, DDHD1, SERINC5, AGPAT5, PIGM, LPCAT1, INPP5K, PIGH, APOA5, PIKFYVE, PEMT, PIGC, ETNK1, ABHD12, AGPAT4, PIK3R3, PCYT2, PTDSS1, AGPAT3, MTMR4, PIGA, EFR3B, IP6K2, PTDSS2, PLA2G16, PLA2G15, PIGX, PIK3CB, PIGW, PGAP1, PIGV, TTC7B, PIGU, PIGS, PISD, PIGQ, CECR5, CDS1, DGAT1, MBOAT7, DPM2, PIP4K2C	0.27413
GOTERM_BP_5	GO:0048514~blood vessel morphogenesis	54	6.64109e-06	RTN4, NRP1, ACVRL1, FGF9, PGF, WASF2, EDN1, CSPG4, PRRX1, FGF10, JAG1, TNFSF12, CITED2, CTGF, ROBO1, HMOX1, SEMA3C, ANGPT1, FGF1, FGF2, CYR61, EGFL7, APOLD1, ARHGAP24, PNPLA6, SLIT2, THY1, VEGFC, BGN, HIF1A, TNFAIP2, CAV1, SRF, GJC1, SEMA5A, ACE, HAND2, AGT, TGM2, PLCD3, HS6ST1, PLCD1, THBS1, KLF5, EPAS1, AIMP1, TGFBR1, COL15A1, ITGA4, ANXA2, CDH13, MEOX2, ITGA7, RBPJ	0.00083643		GOTERM_BP_5	GO:0016070~RNA metabolic process	543	0.00150618	HRAS, ZNF57, ZNF781, ZNF782, RP9, INTS2, ZNF253, ZNF254, ZNF778, ZNF776, MC1R, MAP3K9, DHX34, ZNF397, DHX33, LSM4, LSM2, ZNF391, ZNF101, ZNF43, IKBKAP, ZNF45, DDRGK1, ZNF44, PCBD1, TAF4B, ZNF507, ZNF790, ZNF791, ZNF649, ZNF792, LIG4, MED10, C10ORF2, ZNF37A, CTDSPL2, WDR83, ZNF236, ZNF235, EIF2AK3, ZNHIT3, PUS3, ZNF517, NFKBIB, ZNF76, ZNF131, ZNF510, MYBL1, ZNF615, ZNF616, DTD1, ZNF227, ZNF222, ZN…	0.294035
GOTERM_BP_5	GO:0043627~response to estrogen stimulus	33	7.048e-06	ARSB, CAV1, LDLR, PTGS2, ARNT2, PPARG, TGFB3, OXTR, AURKA, AQP1, WNT2, TNFRSF11B, GSTM3, HMOX1, RARA, ANGPT1, CCNA2, TXNIP, PRKCA, KCNMA1, CYP11A1, CRYAB, TGFBR1, BRCA2, MSTN, MFGE8, PTPRN, CCND1, KRT19, CCND2, PDGFRA, WFDC1, IGFBP2	0.000845406		GOTERM_BP_5	GO:0042158~lipoprotein biosynthetic process	20	0.00178415	ATG10, ZDHHC6, PIGX, PGAP1, PIGW, PIGV, PIGU, PIGS, PIGQ, PORCN, MPPE1, PIGM, ZDHHC21, ATG4B, ATG4A, PIGH, PIGC, DPM2, SVIP, PIGA	0.324879
GOTERM_BP_5	GO:0048666~neuron development	77	7.83664e-06	ALS2, S100A6, NRP1, UCHL1, GJA1, PIP5K1C, L1CAM, PRKG1, NRCAM, EFHD1, SLC1A3, ROBO1, SEMA3B, ROBO2, SEMA3A, ROBO3, SPON2, EGFR, PRKCA, MYO6, EGR2, EFNB1, RXRA, SLIT2, FARP2, THY1, SLIT3, NUMBL, HOXD9, NCAM2, ADM, EFNA5, VCAN, NGF, PARD3, LPPR4, ERBB2, CTF1, CDH1, SRF, CDH4, ALCAM, SEMA5A, DMD, RAC1, NUMB, LAMB1, SNAP25, RUNX3, DCLK1, ACTB, IL6, FSCN2, NTF3, CREB1, SPTBN4, ITGA1, NFASC, NTNG1, EN1…	0.000897252		GOTERM_BP_5	GO:0018279~protein N-linked glycosylation via asparagine	43	0.00196079	DERL2, RFT1, MVD, ALG1, ALG2, ST8SIA1, TRAPPC2L, MAN1B1, ALG6, EDEM3, SLC35A1, ALG9, EDEM1, CANX, GLB1, ST6GALNAC4, ST3GAL5, ST3GAL4, DYNLL2, MANEA, TGFA, TSTA3, MGAT4B, DYNC1I1, GMDS, SPTBN5, TMED9, FUCA1, PMM1, DOLK, SLC17A5, COPG2, NUS1, ST8SIA6, CNIH3, ALG10B, DPM2, TRAPPC4, NEU1, CNIH1, ALG10, NEU3, DOLPP1	0.337789
GOTERM_BP_5	GO:0008360~regulation of cell shape	21	1.58316e-05	RHOJ, DLC1, FGD1, PALM, SHROOM3, EPB42, PDPN, ERMN, GNA12, ATP10A, FBLIM1, PALMD, GAS7, ANXA7, CDC42EP2, CDC42EP1, ITGA7, ARAP3, CDC42EP3, MYH10, FGD4	0.0017331		GOTERM_BP_5	GO:0046474~glycerophospholipid biosynthetic process	37	0.00226994	ABHD3, PTPMT1, MPPE1, DDHD1, PIGM, AGPAT5, LPCAT1, INPP5K, PIGH, PIKFYVE, PEMT, PIGC, ETNK1, AGPAT4, PTDSS1, PCYT2, PIK3R3, AGPAT3, MTMR4, PIGA, PTDSS2, PLA2G16, PIGX, PIK3CB, PIGW, PGAP1, PIGV, PIGU, PIGS, PISD, PIGQ, CECR5, CDS1, DGAT1, MBOAT7, DPM2, PIP4K2C	0.366491
GOTERM_BP_5	GO:0009967~positive regulation of signal transduction	68	1.71519e-05	ALS2, ACVRL1, FGF9, GDF6, PRRX1, TGFB3, FGF10, GJA1, TTK, ZEB2, TLR4, L1CAM, JAG1, LPAR1, CITED2, CLCF1, HMOX1, CASP1, AGPAT1, BCL10, F10, GOLT1B, CD40, TMEM189, IRS1, FLNA, NCAM1, ACVR2A, TNFRSF10B, HIF1A, F3, TGFB1I1, TWSG1, CAV1, ERBB2, SOX4, TFG, TRIM13, KIT, ADA, SRC, ECE1, MAP3K3, SOS1, AGT, RAC1, SHISA5, TGM2, THBS1, TRAF5, BMP2, IL6, HCLS1, LGALS1, TGFBR1, MALT1, GAS1, LGALS9, TRAF3IP2, C…	0.00179934		GOTERM_BP_5	GO:0043436~oxoacid metabolic process	155	0.00238737	SC5D, TARS2, PDP2, BTD, CNDP2, NIT2, CYP2D6, GCAT, BPHL, GLDC, ELOVL1, PRKAR2B, SCLY, IDS, ST3GAL4, SLC2A3, ELOVL4, APOA5, GXYLT1, ENOPH1, ELOVL6, GPT2, AADAT, PDPR, MDH1B, GATM, PCBD1, FAXDC2, SECISBP2, PRKAB1, QDPR, LYPLA2, LYPLA1, TECR, POR, GLCE, DDIT4, GNS, NPC1, EGFLAM, CHPF, HARS, EXT2, ALDOA, HACL1, ADSS, CCBL1, AHCY, ME2, PFKFB4, DHFRL1, HSD17B12, EXTL2, PPAT, DTD1, QRSL1, SERINC5, CSAD,…	0.368791
GOTERM_BP_5	GO:0048699~generation of neurons	113	1.76496e-05	ALS2, S100A6, TUBB2A, XRCC6, L1CAM, JAG1, PRKG1, WNT2, NRCAM, DAB1, ROBO1, ROBO2, ROBO3, SPON2, ASPM, EGFR, MYO6, EFNB1, RXRA, EMX2, FARP2, THY1, NUMBL, HOXD9, NCAM2, VEGFC, EFNA5, TGIF2, NGF, LPPR4, ERBB2, CALR, SRF, TTC3, SEMA5A, ALCAM, TUBB, DMD, NUMB, RAC1, LAMB1, RUNX3, ARHGDIA, BMP2, FSCN2, NTF3, TGFBR1, SPTBN4, ITGA1, EN1, GAS1, GAS7, NTN1, NKX6-1, NOTCH3, CDKN1C, EPHA4, ATF5, SEMA6C, ULK1…	0.00177751		GOTERM_BP_5	GO:0016226~iron-sulfur cluster assembly	8	0.00264486	ISCA1, IBA57, FAM96A, NUBP2, NARF, HSCB, CIAPIN1, SDHAF1	0.387017
GOTERM_BP_5	GO:0007015~actin filament organization	25	1.86e-05	LIMA1, CALD1, ELN, NEDD9, TTLL3, CDC42EP2, GSN, RAC1, WIPF1, PLS3, ARHGEF2, ACTC1, FSCN2, ACTN4, ERMN, FSCN1, ACTN1, EVL, GAS7, FLNA, PPP1R9A, NCK1, SCIN, BIN3, ADD1	0.00180116		GOTERM_BP_5	GO:0006665~sphingolipid metabolic process	28	0.00300642	CREM, ST8SIA1, ARSK, CERS5, PPT1, ASAH1, GLB1, ELOVL1, SERINC5, ST6GALNAC4, CERS1, ST3GAL5, ST3GAL4, CERS2, CERK, PLA2G15, A4GALT, ACER2, SPTSSA, ST8SIA6, GLA, SMPD1, NEU1, PPM1L, NEU3, CLN8, SMPD3, CLN6	0.414344
GOTERM_BP_5	GO:0060627~regulation of vesicle-mediated transport	30	2.25159e-05	STON2, SYT1, CAV1, RAB3B, STON1, ADORA2B, SNX17, NCS1, FGF10, CALR, NR1H2, PACSIN3, PACSIN2, HMOX1, GOPC, RAC1, PCSK9, NEDD4L, PTX3, FGF2, HIP1, PRKCA, ACTN4, RPH3AL, MFGE8, LDLRAP1, CDH13, SCFD1, PLA2G4A, EPN2	0.00209931		GOTERM_BP_5	GO:0006687~glycosphingolipid metabolic process	17	0.00321916	A4GALT, CREM, ST8SIA1, ARSK, ASAH1, GLB1, ST6GALNAC4, GLA, ST3GAL5, ST8SIA6, ST3GAL4, SMPD1, NEU1, CERK, NEU3, SMPD3, CLN6	0.424043
GOTERM_BP_5	GO:0043067~regulation of programmed cell death	153	2.83604e-05	MEF2C, DLC1, CADM1, PTGS2, GRIK2, STAT5A, GDF5, ARNT2, TGFB3, EIF5A, TLR4, TNFSF12, FOXO3, TNFSF18, CRADD, CITED2, PTGIS, TIAM2, NGFRAP1, TWIST2, MAP2K6, EGFR, BCL10, RARG, ACTN4, CRYAB, DFFA, RXRA, ACTN1, F3, TNFAIP8, RIPK3, HSPB1, LRRK2, NGF, FGD1, CCL2, HOXA13, PAFAH2, ADAMTSL4, ERBB2, STK17B, SOX4, BCL2L2, CALR, GCLM, SRC, ADA, SLC11A2, PRUNE2, VDR, AHRR, TUBB, RAC1, FAIM, TRAF5, RUNX3, ARHGD…	0.00254922		GOTERM_BP_5	GO:0090407~organophosphate biosynthetic process	87	0.00333535	NAMPT, PNP, UXS1, SLC26A2, TPK1, PKM, ACOT7, PIGM, AGPAT5, SLC35D1, MC1R, PIGH, PIGC, AGPAT4, PTDSS1, PCYT2, AGPAT3, NT5E, PIGA, PTDSS2, PIGX, PIK3CB, PIGW, PGAP1, PIGV, PIGU, PIGS, PISD, PIGQ, CDS1, CECR5, NTSR1, PMM1, PANK2, UMPS, NME3, PANK3, DGAT1, NUS1, RFK, PANK1, FLAD1, DOLPP1, SURF1, XYLB, ALDOA, ADSS, MVD, DHFRL1, ABHD3, PTPMT1, PPCDC, PPAT, MPPE1, DDHD1, GPHN, ISYNA1, SERINC5, HRH1, LPC…	0.423772
GOTERM_BP_5	GO:0045596~negative regulation of cell differentiation	53	2.86655e-05	RTN4, HIST4H4, NRP1, STAT5A, FST, PPARG, FGF10, TLR4, JAG1, ZEB1, FOXO4, GLI3, MBP, SEMA3F, HLX, SEMA3A, USH2A, TWIST2, ASPM, ZFP36, TP53, SIX2, SOCS5, THY1, CCND1, TGFB1I1, TWSG1, CAV1, HIST1H4L, HIST1H4K, ENPP1, KIT, CALR, TCF7L2, TTC3, NR1H2, HIST1H4A, HIST1H4E, HIST1H4F, BCL6, HIST1H4C, HIST1H4D, MBNL3, HIST1H4I, RUNX1, HIST1H4J, ARHGDIA, TGFBR1, WWTR1, NTN1, ZNF358, NKX6-1, SOD2, NOTCH3, HDA…	0.00248787		GOTERM_BP_5	GO:0042157~lipoprotein metabolic process	26	0.00366069	PPARA, ATG10, ZDHHC6, PIGX, PIGW, PGAP1, PIGV, PIGU, LYPLA2, PIGS, PPT1, LYPLA1, PIGQ, PORCN, MPPE1, PIGM, ZDHHC21, ATG4B, ATG4A, PIGH, APOA5, PEMT, PIGC, DPM2, SVIP, PIGA	0.442479
GOTERM_BP_5	GO:0048858~cell projection morphogenesis	58	3.47965e-05	ALS2, S100A6, NRP1, UCHL1, GJA1, PIP5K1C, L1CAM, TTLL3, NRCAM, ROBO1, ROBO2, SEMA3B, ROBO3, SEMA3A, SPON2, PRKCA, EGFR, EGR2, RXRA, EFNB1, SLIT2, SLIT3, NUMBL, NCAM2, ADM, EFNA5, VCAN, PARD3, LPPR4, ERBB2, TTC8, CDH4, ALCAM, SEMA5A, DMD, NUMB, RAC1, SNAP25, RUNX3, DCLK1, ACTB, NTF3, CREB1, SPTBN4, ITGA1, NFASC, NTNG1, GAS1, WWTR1, NTN1, GAS7, EPHA4, SEMA6C, ULK1, MAP1S, ULK2, APBB2, MYH10	0.00291869		GOTERM_BP_5	GO:0006351~transcription, DNA-templated	428	0.00387279	HRAS, ZNF57, ZNF781, ZNF782, ZNF253, ZNF254, ZNF778, ZNF776, MC1R, MAP3K9, ZNF397, DHX33, ZNF391, ZNF101, ZNF43, IKBKAP, ZNF45, DDRGK1, ZNF44, PCBD1, ZNF507, TAF4B, ZNF790, ZNF791, ZNF649, ZNF792, C10ORF2, MED10, ZNF37A, CTDSPL2, ZNF236, ZNF235, EIF2AK3, ZNF517, NFKBIB, ZNF76, ZNF131, ZNF510, MYBL1, ZNF615, ZNF616, ZNF227, ZNF222, ZNF74, NAT14, SPOP, DNMT3A, DVL3, ESRRA, ZNF121, ZNF620, ZNF221, T…	0.449852
GOTERM_BP_5	GO:0007409~axonogenesis	48	5.03004e-05	ALS2, PARD3, S100A6, NRP1, LPPR4, ERBB2, UCHL1, PIP5K1C, L1CAM, CDH4, SEMA5A, ALCAM, NRCAM, ROBO1, RAC1, NUMB, ROBO2, SEMA3B, ROBO3, SEMA3A, SPON2, SNAP25, RUNX3, DCLK1, ACTB, PRKCA, EGR2, NTF3, CREB1, RXRA, EFNB1, SPTBN4, NFASC, NTNG1, GAS1, NTN1, SLIT2, NUMBL, SLIT3, NCAM2, EPHA4, SEMA6C, ULK1, ULK2, VCAN, EFNA5, APBB2, MYH10	0.00408069		GOTERM_BP_5	GO:0007006~mitochondrial membrane organization	20	0.00399586	SIVA1, ALKBH7, HK2, TIMM10, BAD, PMAIP1, AFG3L2, CHCHD6, BCL2L11, STAT3, PPIF, YWHAG, MOAP1, MTCH2, BLOC1S2, DYNLL2, TOMM20, THEM4, CLN8, APOO	0.449377
GOTERM_BP_5	GO:0050679~positive regulation of epithelial cell proliferation	17	5.28818e-05	EGFR, FGF7, FGF9, ERBB2, FGF10, GAS1, MMP12, FOXP1, FOXP2, VEGFC, CCND2, GRN, LAMC1, LAMB1, FGF1, TBX18, FGF2	0.0041559		GOTERM_BP_5	GO:0044724~single-organism carbohydrate catabolic process	25	0.00496189	ALDOA, PPARA, PFKFB4, HK2, GLB1, PKM, ENTPD5, ENO2, ENO3, GALE, GAPDH, ENO1, PHKG2, FUT10, RBKS, SIRT6, BAD, STAT3, DHDH, DDIT4, NEU1, GK, NEU3, PYGB, XYLB	0.512349
GOTERM_BP_5	GO:0042981~regulation of apoptosis	150	5.79626e-05	MEF2C, DLC1, CADM1, PTGS2, GRIK2, STAT5A, GDF5, ARNT2, TGFB3, EIF5A, TLR4, TNFSF12, FOXO3, TNFSF18, CRADD, CITED2, PTGIS, TIAM2, NGFRAP1, TWIST2, MAP2K6, EGFR, BCL10, RARG, ACTN4, CRYAB, DFFA, RXRA, ACTN1, F3, TNFAIP8, RIPK3, HSPB1, NGF, FGD1, CCL2, HOXA13, PAFAH2, ADAMTSL4, ERBB2, STK17B, SOX4, BCL2L2, CALR, GCLM, SRC, ADA, SLC11A2, PRUNE2, VDR, AHRR, TUBB, RAC1, FAIM, TRAF5, RUNX3, ARHGDIA, HIP…	0.00441658		GOTERM_BP_5	GO:0034654~nucleobase-containing compound biosynthetic process	502	0.00516122	HRAS, ZNF57, ZNF781, ZNF782, ZNF253, ZNF254, ZNF778, ZNF776, MC1R, MAP3K9, ZNF397, DHX33, ZNF391, ZNF101, ZNF43, IKBKAP, ZNF45, DDRGK1, ZNF44, PCBD1, TAF4B, ZNF507, ZNF790, ZNF791, ZNF649, ZNF792, LIG4, C10ORF2, MED10, ZNF37A, CTDSPL2, ZNF236, NME3, ZNF235, SURF1, EIF2AK3, ZNHIT3, ADSS, ZNF517, NFKBIB, ZNF76, ZNF131, ZNF510, MYBL1, PPCDC, ZNF615, ZNF616, ZNF227, ZNF222, ZNF74, NAT14, SPOP, DVL3, …	0.515405
GOTERM_BP_5	GO:0007243~protein kinase cascade	79	5.91169e-05	STK38, STAT5A, EDN1, GNA12, TGFB3, PINK1, FGF13, TLR4, TLR5, LPAR1, S1PR2, MAP3K6, CLCF1, MDFIC, HMOX1, SPRED2, RAPGEF2, FGF1, FGF2, SIK2, MAP2K6, AGPAT1, PRKCA, EGFR, ZFP36, BCL10, DBNL, CRYAB, ARHGEF6, WNK1, PKN1, DAPK2, DAPK3, IRS1, NEK11, DAPK1, TNFRSF10B, DOK5, CD81, RIPK3, ROR2, LRRK2, NKIRAS1, IRAK1BP1, NKIRAS2, WNT5A, CAV1, CCL2, ADORA2B, ERBB2, STK17B, DUSP10, OXTR, MAPKAPK2, KIT, SRC, D…	0.00437215		GOTERM_BP_5	GO:0006672~ceramide metabolic process	18	0.00529433	PLA2G15, ACER2, CERS5, ASAH1, ST6GALNAC4, GLA, ST3GAL5, ST8SIA6, CERS1, CERS2, ST3GAL4, SMPD1, NEU1, CERK, NEU3, CLN8, SMPD3, CLN6	0.513888
GOTERM_BP_5	GO:0051271~negative regulation of cell motion	22	6.09894e-05	DLC1, PTPRK, PARD3, ACVRL1, NF2, EGFL7, ACTN4, ACTN1, GREM1, ADA, THY1, VCL, CITED2, HDAC5, CLIC4, HMOX1, RRAS, ARAP3, THBS1, FGF2, CHRD, IGFBP5	0.00438174		GOTERM_BP_5	GO:0046365~monosaccharide catabolic process	15	0.00555612	ALDOA, PFKFB4, FUT10, HK2, RBKS, BAD, DHDH, GLB1, PKM, ENO2, ENO3, GALE, GAPDH, XYLB, ENO1	0.520712
GOTERM_BP_5	GO:0009887~organ morphogenesis	111	6.87572e-05	DLC1, PGF, TUFT1, LMO4, EDN1, FST, TGFB3, FGF10, JAG1, ZIC1, MMP2, SMARCD3, CTGF, PDGFC, CCNA2, BCL10, MYO6, RARG, RXRA, EFNB2, SIX2, PNPLA6, THY1, PTPRQ, HOXD9, VEGFC, COL1A2, PDGFRA, PDGFRB, ROR2, ADAMTS1, COL1A1, TGFB1I1, TWSG1, ZFAND5, FGD1, CCL2, TSHZ1, HOXA13, ELN, PTK7, BMPR2, GREM1, SRF, EPHB4, VDR, FOXQ1, LAMB1, BCOR, LHX9, RUNX3, BMP2, BMP1, FSCN2, TGFBR1, EVL, GAS1, CSRP2, NKX6-1, GAS6…	0.0048016		GOTERM_BP_5	GO:0019752~carboxylic acid metabolic process	137	0.00619006	SC5D, PDP2, TARS2, BTD, CNDP2, NIT2, CYP2D6, GCAT, BPHL, GLDC, ELOVL1, PRKAR2B, SCLY, SLC2A3, ELOVL4, APOA5, ENOPH1, ELOVL6, GPT2, AADAT, PDPR, MDH1B, GATM, PCBD1, FAXDC2, SECISBP2, PRKAB1, QDPR, LYPLA2, LYPLA1, TECR, POR, DDIT4, NPC1, HARS, ALDOA, HACL1, ADSS, CCBL1, AHCY, ME2, PFKFB4, DHFRL1, HSD17B12, PPAT, DTD1, QRSL1, SERINC5, CSAD, ARG2, PEMT, ENTPD5, GCSH, LIAS, LIPT1, ODC1, DNMT3A, MCAT, …	0.549258
GOTERM_BP_5	GO:0043009~chordate embryonic development	72	7.06155e-05	DLC1, ALS2, ACVRL1, FGF9, LMO4, COPS3, GNA12, EDN1, ARNT2, PRRX1, TGFB3, ZEB2, ZEB1, GLI3, CITED2, KDM1A, DAB2, OSR2, GATA6, COL11A1, BCL10, AR, TBX15, GSC, TP53, SIX2, MBNL1, MECOM, HOXD9, ACVR2A, HIF1A, GRN, PDGFRA, ROR2, PYGO2, PDGFRB, COL1A1, TBX18, ADD1, ZFAND5, SHROOM3, PTK7, CDH1, SRF, TCF7L2, ADA, ECE1, LY6E, HAND2, PKD1, APBA1, GINS1, CEBPB, CUBN, EPAS1, TGFBR1, HSPG2, BRCA2, EN1, GAS1, …	0.00479811		GOTERM_BP_5	GO:0009163~nucleoside biosynthetic process	24	0.00740775	ALDOA, DCTD, ADSS, MAT2A, DHFRL1, PPCDC, SLC26A2, AK9, STAT3, PKM, ACOT7, UMPS, PANK2, PDCL3, PANK3, SLC25A13, NME3, UPRT, PANK1, DHODH, UCK1, NT5E, GUK1, SURF1	0.604819
GOTERM_BP_5	GO:0016477~cell migration	62	9.27754e-05	CTHRC1, NRP1, ACVRL1, IL16, WASF2, ZEB2, TNFSF12, PRKG1, WNT2, NRCAM, DAB1, GAB2, CTGF, ROBO1, SEMA3F, SEMA3C, MSN, FGF2, NR2F1, PRKCA, PTPRK, ARID5B, EFNB1, EMX2, PSG2, SLIT2, TNS3, VEGFC, HIF1A, TNS1, BTG1, NCK1, PDGFRB, VCAN, LAMC1, ZFAND5, SHROOM2, CCL2, ITGA11, KITLG, KIT, SRF, SRC, DOCK2, RAC1, THBS1, PPAP2B, DCLK1, THBS4, IL6, AIMP1, TGFBR1, ITGA1, ITGA4, NTN1, CDH13, PARP9, ULK1, ITGA5, A…	0.00613387		GOTERM_BP_5	GO:1990542~mitochondrial transmembrane transport	14	0.00789173	CPT2, TIMM17B, TIMM10, TOMM40, MPC1, CHCHD4, AFG3L2, TIMM21, CPT1A, SLC25A20, CCDC109B, SMDT1, SLC25A33, TOMM20	0.618359
GOTERM_BP_5	GO:0000904~cell morphogenesis involved in differentiation	56	0.000117037	ALS2, S100A6, NRP1, UCHL1, PIP5K1C, L1CAM, NRCAM, DAB2, SLC1A3, ROBO1, ROBO2, SEMA3B, ROBO3, SEMA3A, SPON2, PRKCA, EGR2, RXRA, EFNB1, SLIT2, SLIT3, NUMBL, NCAM2, HIF1A, VCAN, EFNA5, LAMC1, PARD3, LPPR4, ERBB2, CDH4, ALCAM, SEMA5A, NUMB, RAC1, LAMB1, SNAP25, RUNX3, DCLK1, NFATC1, ACTB, BMP2, NTF3, CREB1, SPTBN4, NFASC, NTNG1, HGF, GAS1, NTN1, EPHA4, SEMA6C, ULK1, ULK2, APBB2, MYH10	0.00753432		GOTERM_BP_5	GO:0006364~rRNA processing	28	0.00835477	UTP18, GAR1, NOB1, WBSCR22, FDXACB1, CHD7, DKC1, RRP1B, TSR3, WDR12, NPM3, NAT10, IMP4, FTSJ2, GEMIN4, PDCD11, BYSL, EXOSC5, SUV39H1, EXOSC3, PWP2, RCL1, RRNAD1, WDR3, RRS1, TFB1M, NHP2, DDX51	0.629861
GOTERM_BP_5	GO:0032990~cell part morphogenesis	58	0.000126112	ALS2, S100A6, NRP1, UCHL1, GJA1, PIP5K1C, L1CAM, TTLL3, NRCAM, ROBO1, ROBO2, SEMA3B, ROBO3, SEMA3A, SPON2, PRKCA, EGFR, EGR2, RXRA, EFNB1, SLIT2, SLIT3, NUMBL, NCAM2, ADM, EFNA5, VCAN, PARD3, LPPR4, ERBB2, TTC8, CDH4, ALCAM, SEMA5A, DMD, NUMB, RAC1, SNAP25, RUNX3, DCLK1, ACTB, NTF3, CREB1, SPTBN4, ITGA1, NFASC, NTNG1, GAS1, WWTR1, NTN1, GAS7, EPHA4, SEMA6C, ULK1, MAP1S, ULK2, APBB2, MYH10	0.00791406		GOTERM_BP_5	GO:0006457~protein folding	39	0.00840148	DERL2, GRPEL1, PPIL1, LMAN2L, MAN1B1, EDEM3, CHCHD4, FKBP1B, EDEM1, HSCB, CANX, HSPH1, HSPA2, DNAJB11, BAG1, ENTPD5, DNAJC7, HSPE1, PDRG1, DNAJC4, QSOX2, TUBB3, CWC27, FUT10, ERP29, CCT6A, TOR2A, PPIF, PFDN2, PPIE, TRAP1, PPIH, PDCL3, PFDN6, TBCD, DNAJB2, EMC1, HSPA14, DNAJB6	0.622608
GOTERM_BP_5	GO:0045765~regulation of angiogenesis	21	0.000193735	IL6, ADORA2B, ERBB2, RNH1, PML, TNFSF12, FOXO4, EPHB4, HDAC5, HIF1A, BTG1, HMOX1, F3, TEK, SERPINE1, RUNX1, HDAC9, THBS1, FGF2, DDAH1, HDAC7	0.0118381		GOTERM_BP_5	GO:0015748~organophosphate ester transport	18	0.00870932	ABCA7, PITPNA, ATP11A, SLC35A1, KCNN4, TRIAP1, PRELID1, PITPNM1, SLC35B1, NPC2, SLC35D1, ATP9B, SLC25A33, SLC35D2, APOA5, PITPNC1, ATP8A1, SLC25A17	0.626819
GOTERM_BP_5	GO:0048667~cell morphogenesis involved in neuron differentiation	49	0.000194564	ALS2, PARD3, S100A6, LPPR4, NRP1, ERBB2, UCHL1, PIP5K1C, L1CAM, CDH4, NRCAM, ALCAM, SEMA5A, SLC1A3, ROBO1, RAC1, NUMB, SEMA3B, ROBO2, SEMA3A, ROBO3, SPON2, SNAP25, RUNX3, DCLK1, ACTB, PRKCA, EGR2, NTF3, EFNB1, CREB1, RXRA, SPTBN4, NFASC, NTNG1, GAS1, NTN1, SLIT2, SLIT3, NUMBL, NCAM2, EPHA4, SEMA6C, ULK1, ULK2, EFNA5, VCAN, APBB2, MYH10	0.0116071		GOTERM_BP_5	GO:0046498~S-adenosylhomocysteine metabolic process	6	0.00895299	MRI1, DNMT3A, AHCY, PEMT, GAMT, AHCYL2	0.62815
GOTERM_BP_5	GO:0016055~Wnt receptor signaling pathway	35	0.000198503	WNT5A, LZTS2, WNT5B, SOX4, TCF7L2, CALCOCO1, CPZ, WNT2, WISP1, RSPO1, RSPO3, HBP1, LRRFIP2, DIXDC1, TBL1XR1, TCF7, RARG, TLE3, FZD2, FZD7, DKK2, CCND1, DACT1, DKK1, NXN, SFRP1, SFRP2, SFRP4, KREMEN1, PYGO1, PYGO2, ROR2, WNT11, TGFB1I1, LRP5	0.011567		GOTERM_BP_5	GO:1901659~glycosyl compound biosynthetic process	24	0.00897508	ALDOA, DCTD, ADSS, MAT2A, DHFRL1, PPCDC, SLC26A2, AK9, STAT3, PKM, ACOT7, UMPS, PANK2, PDCL3, PANK3, SLC25A13, NME3, UPRT, PANK1, DHODH, UCK1, NT5E, GUK1, SURF1	0.620406
GOTERM_BP_5	GO:0045597~positive regulation of cell differentiation	52	0.000277878	PDLIM7, THRB, STAT5A, PPARG, XRCC6, GDF5, TGFB3, FOXO3, JAG1, GLI3, NRCAM, AGTR1, GATA6, ROBO1, HLX, RARA, ROBO2, BOC, FGF2, SH3PXD2B, SOCS5, SLIT2, NUMBL, ACVR2A, VEGFC, CD36, HIF1A, BTG1, SCIN, TGIF2, TGFB1I1, NGF, BMPR2, KITLG, KIT, IL7R, SRF, CDH4, ADA, AGT, JUND, NUMB, RUNX1, ARHGDIA, IL6, BMP2, NTF3, SMAD5, NTN1, NKX6-1, LEP, BMP6	0.015791		GOTERM_BP_5	GO:0046500~S-adenosylmethionine metabolic process	7	0.00930283	MRI1, MTHFR, AHCY, MAT2A, PEMT, GAMT, AHCYL2	0.625202
GOTERM_BP_5	GO:0030100~regulation of endocytosis	20	0.000365251	PRKCA, STON2, CAV1, STON1, ACTN4, SNX17, FGF10, MFGE8, CALR, LDLRAP1, NR1H2, CDH13, PACSIN3, PACSIN2, RAC1, PCSK9, NEDD4L, PTX3, EPN2, HIP1	0.0202499		GOTERM_BP_5	GO:0009116~nucleoside metabolic process	56	0.00983501	PPARA, NT5C3A, PNP, SLC26A2, PKM, ACOT7, NDUFS8, DLG4, OARD1, NT5E, DLG1, MRI1, MYH3, OLA1, DDIT4, PANK2, PDCL3, UMPS, NME3, PANK3, SLC25A33, PANK1, SURF1, ALDOA, ADSS, AHCY, PFKFB4, DHFRL1, HK2, PPCDC, PPAT, MTHFR, UPRT, PEMT, ENO2, ENTPD5, DHODH, ENO3, UCK1, GAPDH, ENO1, DCTD, DNMT3A, MAT2A, NDUFA8, SIRT6, BAD, AMPD2, AK9, STAT3, PPIF, SLC25A13, GAMT, AHCYL2, GUK1, TJP2	0.637498
GOTERM_BP_5	GO:0008285~negative regulation of cell proliferation	74	0.00037992	DLC1, RARRES3, ACVRL1, PTGS2, IGFBP7, PPARG, TGFB3, GJA1, BAP1, FGF10, PAWR, IL15, ZEB1, FOXO4, TENC1, GLI3, WNT2, WISP2, CGREF1, HMOX1, ASPH, FGF2, DHCR24, PRKCA, PTPRK, CDC6, RARG, RXRA, TP53, MXD4, ADM, SSTR1, BTG1, BTG3, SCIN, WFDC1, ADAMTS1, TGFB1I1, PMP22, EIF2AK2, FRK, CAV1, ERBB2, PML, CHEK1, VDR, AGT, BCL6, THBS1, RUNX3, DPT, NOX4, TP53I11, IL6, BMP2, KAT2B, NF2, AIMP1, GNRH1, KLF11, S10…	0.0206018		GOTERM_BP_5	GO:0006644~phospholipid metabolic process	56	0.00983501	IMPA2, AGPAT5, PIGM, PIGH, APOA5, PIGC, ABHD12, PCYT2, PTDSS1, AGPAT4, AGPAT3, PIGA, PTDSS2, IP6K2, EFR3B, PIGX, PIK3CB, PGAP1, PIGW, TTC7B, PIGV, PIGU, PISD, PIGS, PIGQ, CECR5, CDS1, DGAT1, NUS1, LYST, DOLPP1, CLN8, MVD, ACP6, ABHD3, PTPMT1, ISYNA1, SERINC5, DDHD1, MPPE1, INPP5K, LPCAT1, PTK2B, PIKFYVE, PEMT, ETNK1, PIK3R3, MTMR4, PLA2G16, PLA2G15, DOLK, MBOAT7, SMPD1, DPM2, PIP4K2C, SMPD3	0.637498
GOTERM_BP_5	GO:0002040~sprouting angiogenesis	7	0.000389992	CDH13, ROBO1, RBPJ, THBS1, SRF, FGF2, SLIT2	0.0206971		GOTERM_BP_5	GO:0008637~apoptotic mitochondrial changes	22	0.01006	SIVA1, GGCT, AIFM2, HK2, BAD, PMAIP1, PIM2, BCL2L11, PPIF, GPX1, TRIAP1, PRELID1, APOPT1, YWHAG, MOAP1, MTCH2, BLOC1S2, DYNLL2, MLLT11, FAM162A, THEM4, DAP3	0.637777
GOTERM_BP_5	GO:0030336~negative regulation of cell migration	19	0.000428967	DLC1, PTPRK, ACVRL1, NF2, EGFL7, GREM1, ADA, THY1, VCL, CITED2, HDAC5, CLIC4, HMOX1, RRAS, ARAP3, THBS1, FGF2, CHRD, IGFBP5	0.0222738		GOTERM_BP_5	GO:1901264~carbohydrate derivative transport	12	0.0100672	SLC35B1, RFT1, SLC17A5, NPC2, PLEKHA8, SLC35D1, SLC50A1, SLC35D2, SLC25A26, SLC35A1, GUK1, SLC25A17	0.630127
GOTERM_BP_5	GO:0035113~embryonic appendage morphogenesis	25	0.000507932	WNT5A, RARG, HOXA13, FGF9, FTO, GNA12, GDF5, CRABP2, PRRX1, EN1, MBNL1, GAS1, MECOM, GREM1, ZNF358, GLI3, HOXD9, NOTCH2, ECE1, HOXC11, DKK1, CYP26B1, PBX1, FBN2, LRP5	0.0257905		GOTERM_BP_5	GO:0080135~regulation of cellular response to stress	105	0.0104454	HRAS, PTPN22, ANKRD1, PMAIP1, TLR6, MAP3K5, IFT20, MAP3K9, CDKN2D, RALB, DNAJC7, LSM4, IL1B, MLST8, RAB20, TNIK, PTPRF, STK25, BRAF, ERP29, RINT1, ZNF189, ARNTL, BCL2L11, VASH1, BCAP31, NPC1, HSPB8, NEK4, SNRPF, EIF2AK3, TRAF2, DERL2, TAF9B, MAP4K2, ULK4, CHEK2, EPHB1, GMIP, DNAAF2, TRAF4, SPOP, DVL3, TAOK2, PTPN2, MUL1, ATP13A2, RNF8, BFAR, HYOU1, MTOR, PTPN1, YIPF1, DNAJB6, PIP4K2C, TMEM161A, Z…	0.636021
GOTERM_BP_5	GO:0030326~embryonic limb morphogenesis	25	0.000507932	WNT5A, RARG, HOXA13, FGF9, FTO, GNA12, GDF5, CRABP2, PRRX1, EN1, MBNL1, GAS1, MECOM, GREM1, ZNF358, GLI3, HOXD9, NOTCH2, ECE1, HOXC11, DKK1, CYP26B1, PBX1, FBN2, LRP5	0.0257905		GOTERM_BP_5	GO:0097193~intrinsic apoptotic signaling pathway	46	0.010847	SIVA1, TRAF2, HRAS, ING2, TAF9B, TMEM161A, CHEK2, PMAIP1, TRIAP1, HSPH1, GPX1, MOAP1, MAP3K5, CASP9, RRN3, DYNLL2, AEN, CDKN2D, PHLDA3, SPOP, DFNA5, CREB3, STK25, PTPN2, AIFM1, ERP29, POLB, BAD, BCL2L11, ITPR1, EPHA2, DDIT4, BCAP31, BCL2L10, NOC2L, PPIF, TRAP1, HYOU1, APOPT1, YWHAG, MLLT11, JAK2, PPP1R13B, MAPK8IP1, PTPN1, EIF2AK3	0.642387
GOTERM_BP_5	GO:0043068~positive regulation of programmed cell death	85	0.000566065	DLC1, SH3RF1, PTGS2, CADM1, GRIK2, TGFB3, EIF5A, TLR4, PAWR, TNFSF12, FOXO3, CRADD, PTGIS, TIAM2, HMOX1, NGFRAP1, CASP1, TOP2A, MAP2K6, ARHGEF4, PRKCA, KCNMA1, ARHGEF3, BCL10, ARHGEF2, RARG, DFFA, ARHGEF6, RXRA, TP53, ARHGEF17, DAPK2, DAPK3, DAPK1, TNFRSF10B, SCIN, RIPK3, SORT1, LRRK2, NGF, FGD1, BCLAF1, C9, HOXA13, ADAMTSL4, STK17B, PML, SOX4, NR3C1, SRC, VDR, PRUNE2, TUBB, AHRR, PLEKHG2, SH3GLB…	0.0281344		GOTERM_BP_5	GO:0044267~cellular protein metabolic process	596	0.0113876	XRCC4, HRAS, RFT1, PDP2, PPP1R26, RCE1, WDR82, SSR1, MAP3K5, CUL7, GRIN2C, PGAM5, MAP3K9, FAS, PTPRJ, PPP1R37, IKBKAP, DDRGK1, TNIK, PTPRF, BRAF, PIK3CB, PTPRH, NAA25, MARK3, PTPDC1, MED10, BCL2L11, BCL2L10, CTDSPL2, WDR83, DCAF5, PPP1CA, NPC1, EGFLAM, MAPK6, PRKRIP1, NLE1, UBL4A, TRAPPC4, EIF2AK3, MOB2, PPT1, CHCHD4, ACP1, DTD1, PFN2, NAA30, KBTBD3, KBTBD6, KLKB1, KBTBD8, KBTBD7, FAM162A, PPP2R2…	0.652938
GOTERM_BP_5	GO:0007346~regulation of mitotic cell cycle	37	0.000639998	HOXA13, NEK2, STAT5A, EDN1, PML, TTK, PKMYT1, ANLN, ASNS, FOXO4, GTSE1, CDC123, CAMK2D, BUB1, FBXO5, BCL6, ZWILCH, CCNA2, EGFR, CDK1, CDC6, DLGAP5, TP53, CENPF, BRCA2, NUSAP1, BIRC5, CENPE, GAS1, UBE2C, CDK2, CCND1, ZWINT, BTG3, KIF20B, BUB1B, APBB2	0.0311384		GOTERM_BP_5	GO:0009451~RNA modification	24	0.0129164	PUS3, TRMU, OSGEP, ADARB1, GAR1, TRMT10A, OSGEPL1, METTL2A, FDXACB1, PDCL3, DKC1, RRNAD1, TRMT6, LAGE3, TRMT12, ADAT2, WDR4, THG1L, TFB1M, DUS4L, FTSJ1, FTSJ2, TRUB2, NHP2	0.692013
GOTERM_BP_5	GO:0007051~spindle organization	16	0.00067162	HAUS4, KIF23, KIF11, PRC1, TTK, AURKA, NDC80, TACC3, UBE2C, SPC25, TUBB, TUBBP1, ZWINT, BUB1B, FBXO5, STMN1, SMC1A	0.0320343		GOTERM_BP_5	GO:0009132~nucleoside diphosphate metabolic process	21	0.0135819	ALDOA, PPARA, PFKFB4, HK2, SIRT6, BAD, AK9, STAT3, DDIT4, AK8, PKM, NME3, ENO2, ENTPD5, DLG4, ENO3, GAPDH, TJP2, GUK1, ENO1, DLG1	0.70328
GOTERM_BP_5	GO:0010942~positive regulation of cell death	85	0.000676677	DLC1, SH3RF1, PTGS2, CADM1, GRIK2, TGFB3, EIF5A, TLR4, PAWR, TNFSF12, FOXO3, CRADD, PTGIS, TIAM2, HMOX1, NGFRAP1, CASP1, TOP2A, MAP2K6, ARHGEF4, PRKCA, KCNMA1, ARHGEF3, BCL10, ARHGEF2, RARG, DFFA, ARHGEF6, RXRA, TP53, ARHGEF17, DAPK2, DAPK3, DAPK1, TNFRSF10B, SCIN, RIPK3, SORT1, LRRK2, NGF, FGD1, BCLAF1, C9, HOXA13, ADAMTSL4, STK17B, PML, SOX4, NR3C1, SRC, VDR, PRUNE2, TUBB, AHRR, PLEKHG2, SH3GLB…	0.0316725		GOTERM_BP_5	GO:0046902~regulation of mitochondrial membrane permeability	14	0.0138586	SIVA1, ALKBH7, HK2, PMAIP1, BAD, STAT3, BCL2L11, PPIF, YWHAG, MOAP1, MTCH2, BLOC1S2, DYNLL2, THEM4	0.703736
GOTERM_BP_5	GO:0035108~limb morphogenesis	27	0.000690989	WNT5A, HOXA13, FGF9, CRABP2, GDF5, GNA12, PRRX1, FGF10, GREM1, GLI3, ECE1, CYP26B1, FBN2, ASPH, RARG, FTO, EN1, GAS1, MBNL1, MECOM, ZNF358, HOXD9, NOTCH2, DKK1, HOXC11, PBX1, LRP5	0.0317426		GOTERM_BP_5	GO:0009119~ribonucleoside metabolic process	52	0.0139781	PPARA, NT5C3A, SLC26A2, PNP, PKM, ACOT7, NDUFS8, DLG4, NT5E, DLG1, MRI1, MYH3, OLA1, DDIT4, PDCL3, UMPS, PANK2, PANK3, NME3, SLC25A33, PANK1, SURF1, ALDOA, ADSS, AHCY, PFKFB4, HK2, PPCDC, MTHFR, UPRT, PEMT, ENO2, ENTPD5, DHODH, ENO3, UCK1, GAPDH, ENO1, DNMT3A, MAT2A, NDUFA8, SIRT6, BAD, AMPD2, AK9, STAT3, PPIF, SLC25A13, GAMT, AHCYL2, GUK1, TJP2	0.700111
GOTERM_BP_5	GO:0032868~response to insulin stimulus	27	0.000813789	ENPP1, PPARG, FOXO4, ACVR1C, EIF4EBP1, EIF4EBP2, PCSK9, SIK2, PIK3R1, AKT2, IRS2, AR, EGR2, KAT2B, RXRA, PTPRN, STAT1, IRS1, HDAC5, LEP, GRB10, ADM, CCND2, FABP3, MC4R, SORT1, HDAC9	0.0366144		GOTERM_BP_5	GO:1900101~regulation of endoplasmic reticulum unfolded protein response	8	0.0141665	POMT2, BFAR, PTPN2, POMT1, SDF2L1, PTPN1, PPP1R15B, BCL2L11	0.698352
GOTERM_BP_5	GO:0001822~kidney development	26	0.000991032	PGF, GREM1, GLI3, AGTR1, SPRY1, ACE, OSR1, AGT, PCSK9, ROBO2, BMP2, TGFBR1, ARID5B, FBN1, SIX2, NID1, WWTR1, SLIT2, HOXC11, KCNJ8, ITGA8, PYGO1, PDGFRB, PYGO2, ADAMTS1, PBX1	0.0436378		GOTERM_BP_5	GO:0030433~ER-associated ubiquitin-dependent protein catabolic process	15	0.0144798	DERL2, FBXO2, MAN1B1, CCDC47, ERLIN2, EDEM3, EDEM1, BCAP31, TMEM67, PSMC5, SDF2L1, SVIP, DNAJB2, UBXN8, YOD1	0.699803
GOTERM_BP_5	GO:0051017~actin filament bundle formation	10	0.0010696	LIMA1, FSCN2, ACTN4, CALD1, ELN, FSCN1, ACTN1, NEDD9, GAS7, ADD1	0.0462113		GOTERM_BP_5	GO:0006464~cellular protein modification process	460	0.0146637	XRCC4, HRAS, RFT1, PPP1R26, PDP2, WDR82, MAP3K5, CUL7, GRIN2C, PGAM5, MAP3K9, FAS, PTPRJ, IKBKAP, PPP1R37, DDRGK1, TNIK, PTPRF, BRAF, PIK3CB, PTPRH, NAA25, MARK3, PTPDC1, MED10, CTDSPL2, WDR83, DCAF5, PPP1CA, NPC1, EGFLAM, MAPK6, PRKRIP1, UBL4A, TRAPPC4, EIF2AK3, MOB2, PPT1, ACP1, PFN2, NAA30, KBTBD3, KBTBD6, KBTBD8, KBTBD7, PPP2R2D, SPOP, MGAT4B, DVL3, TAOK2, ACER2, BFAR, RGS3, TNK2, SEPHS1, EZH…	0.698001
GOTERM_BP_5	GO:0060538~skeletal muscle organ development	20	0.00107885	MYL6, ALS2, CAV1, FOXL2, ERBB2, TNC, ELN, UTRN, CACNB2, MBNL1, FOXP1, FOXP2, HOXD9, IGSF8, MEOX2, HLX, SVIL, DMD, VAMP5, IGFBP5	0.0458169		GOTERM_BP_5	GO:0036211~protein modification process	460	0.0146637	XRCC4, HRAS, RFT1, PPP1R26, PDP2, WDR82, MAP3K5, CUL7, GRIN2C, PGAM5, MAP3K9, FAS, PTPRJ, IKBKAP, PPP1R37, DDRGK1, TNIK, PTPRF, BRAF, PIK3CB, PTPRH, NAA25, MARK3, PTPDC1, MED10, CTDSPL2, WDR83, DCAF5, PPP1CA, NPC1, EGFLAM, MAPK6, PRKRIP1, UBL4A, TRAPPC4, EIF2AK3, MOB2, PPT1, ACP1, PFN2, NAA30, KBTBD3, KBTBD6, KBTBD8, KBTBD7, PPP2R2D, SPOP, MGAT4B, DVL3, TAOK2, ACER2, BFAR, RGS3, TNK2, SEPHS1, EZH…	0.698001
GOTERM_BP_5	GO:0050678~regulation of epithelial cell proliferation	21	0.00108804	EGFR, FGF7, FGF9, ERBB2, FGF10, BRCA2, GAS1, MMP12, FOXP1, FOXP2, CDKN1C, VEGFC, CCND2, GRN, WFDC1, LAMC1, LAMB1, FGF1, TBX18, FGF2, RUNX3	0.0454331		GOTERM_BP_5	GO:2001141~regulation of RNA biosynthetic process	420	0.0148094	HRAS, ZNF57, ZNF781, ZNF782, ZNF253, ZNF254, ZNF778, ZNF776, MC1R, MAP3K9, ZNF397, DHX33, ZNF391, ZNF101, ZNF43, IKBKAP, ZNF45, DDRGK1, ZNF44, PCBD1, ZNF507, TAF4B, ZNF790, ZNF791, ZNF649, ZNF792, MED10, ZNF37A, CTDSPL2, ZNF236, ZNF235, EIF2AK3, ZNHIT3, ZNF517, ZNF76, NFKBIB, ZNF131, ZNF510, MYBL1, ZNF615, ZNF616, ZNF227, ZNF222, ZNF74, NAT14, SPOP, DNMT3A, DVL3, ESRRA, ZNF121, ZNF620, ZNF221, TF…	0.695311
GOTERM_BP_5	GO:0043065~positive regulation of apoptosis	83	0.00113085	DLC1, SH3RF1, PTGS2, CADM1, TGFB3, EIF5A, TLR4, PAWR, TNFSF12, FOXO3, CRADD, PTGIS, TIAM2, HMOX1, NGFRAP1, CASP1, TOP2A, MAP2K6, ARHGEF4, PRKCA, KCNMA1, ARHGEF3, BCL10, ARHGEF2, RARG, DFFA, ARHGEF6, RXRA, TP53, ARHGEF17, DAPK2, DAPK3, DAPK1, TNFRSF10B, SCIN, RIPK3, SORT1, NGF, FGD1, BCLAF1, C9, HOXA13, ADAMTSL4, STK17B, PML, SOX4, NR3C1, SRC, VDR, PRUNE2, TUBB, AHRR, PLEKHG2, SH3GLB1, SOS1, AGT, …	0.0464111		GOTERM_BP_5	GO:1902235~regulation of endoplasmic reticulum stress-induced intrinsic apoptotic signaling pathway	9	0.0148647	HYOU1, CREB3, PTPN2, ERP29, PTPN1, PMAIP1, EIF2AK3, BCL2L11, SPOP	0.690475
GOTERM_BP_5	GO:0051272~positive regulation of cell motion	26	0.00136237	EGFR, PLD1, IRS2, IL6, F10, ACTN4, PDPN, TGFBR1, EDN1, KIT, IRS1, CDH13, VEGFC, HIF1A, F3, AGT, RRAS2, PDGFRA, PDGFRB, BCL6, LAMB1, HDAC9, THBS1, FGF2, PIK3R1, HDAC7	0.0547633		GOTERM_BP_5	GO:0006767~water-soluble vitamin metabolic process	19	0.0168209	NAMPT, BTD, PPCDC, TCN2, SLC19A1, LMBRD1, TPK1, MTHFR, PANK2, GPHN, CD320, SLC2A3, PANK1, SLC23A2, RFK, SLC5A6, FLAD1, SLC46A1, PC	0.72916
GOTERM_BP_5	GO:0060537~muscle tissue development	31	0.00139229	MYL6, ALS2, ZFAND5, CAV1, TNC, ERBB2, UTRN, ELN, CACNB2, GJC1, LY6E, GATA6, HLX, DMD, OBSL1, COL11A1, FOXL2, ACTC1, RXRA, HSPG2, MBNL1, FOXP1, FOXP2, HOXD9, IGSF8, MEOX2, SVIL, VAMP5, PDGFRB, MYH10, IGFBP5	0.0550559		GOTERM_BP_5	GO:0090199~regulation of release of cytochrome c from mitochondria	11	0.0169471	PPIF, PRELID1, GPX1, TRIAP1, APOPT1, MOAP1, MLLT11, FAM162A, BAD, PMAIP1, BCL2L11	0.725975
GOTERM_BP_5	GO:0001701~in utero embryonic development	40	0.00151924	ALS2, ZFAND5, ACVRL1, COPS3, ARNT2, EDN1, GNA12, TGFB3, CDH1, SRF, GLI3, ADA, CITED2, KDM1A, DAB2, LY6E, GATA6, HAND2, PKD1, APBA1, GINS1, AR, CUBN, CEBPB, EPAS1, TGFBR1, TP53, BRCA2, MBNL1, CAPN2, MECOM, TJP1, HIF1A, CCNB2, GRN, PDGFRA, PDGFRB, PYGO2, ADD1, MYH10	0.0590036		GOTERM_BP_5	GO:0032774~RNA biosynthetic process	449	0.0184174	HRAS, ZNF57, ZNF781, ZNF782, ZNF253, ZNF254, ZNF778, ZNF776, MC1R, MAP3K9, ZNF397, DHX33, ZNF391, ZNF101, ZNF43, IKBKAP, ZNF45, DDRGK1, ZNF44, PCBD1, ZNF507, TAF4B, ZNF790, ZNF791, ZNF649, ZNF792, C10ORF2, MED10, ZNF37A, CTDSPL2, ZNF236, ZNF235, EIF2AK3, ZNHIT3, ZNF517, NFKBIB, ZNF76, ZNF131, ZNF510, MYBL1, ZNF615, ZNF616, ZNF227, ZNF222, ZNF74, NAT14, SPOP, DNMT3A, DVL3, ESRRA, ZNF121, ZNF620, Z…	0.749723
GOTERM_BP_5	GO:0010464~regulation of mesenchymal cell proliferation	9	0.00153292	IRS2, FGF9, PRRX1, ZEB1, GAS1, TBX18, IRS1, FOXP1, FOXP2	0.0586167		GOTERM_BP_5	GO:0042278~purine nucleoside metabolic process	48	0.0188234	ALDOA, PPARA, ADSS, AHCY, PFKFB4, NT5C3A, HK2, PPCDC, PNP, SLC26A2, PKM, MTHFR, ACOT7, NDUFS8, PEMT, DLG4, ENTPD5, ENO2, OARD1, ENO3, NT5E, GAPDH, DLG1, ENO1, MRI1, DNMT3A, NDUFA8, MAT2A, MYH3, OLA1, SIRT6, BAD, AMPD2, STAT3, AK9, DDIT4, PPIF, PANK2, NME3, SLC25A13, PANK3, SLC25A33, PANK1, GAMT, AHCYL2, SURF1, GUK1, TJP2	0.751804
GOTERM_BP_5	GO:0030278~regulation of ossification	22	0.00155486	TWSG1, IL6, BMP2, EGR2, PDLIM7, THRB, ENPP1, PTGER4, SMAD5, BMPR2, TGFB3, ACVR2A, PLA2G4A, SFRP1, JUND, BMP2K, PBX1, CHRD, TWIST2, TOB2, HDAC7, BMP6	0.0585439		GOTERM_BP_5	GO:1901653~cellular response to peptide	72	0.0191276	NAMPT, HRAS, ATP6AP1, PTPN22, MAX, PRKAR2B, PDPK1, PRKAR2A, NOD1, GRIN2C, PSMD2, DLG4, IL1B, SHC1, SRD5A1, MLST8, PSMD7, ERRFI1, FRS2, BRAF, PIK3CB, BAIAP2, PRKAB1, ADIPOR1, SOCS7, MBD5, LMBRD1, MARK3, POR, WDR83, CAPN10, PSMA6, GNB2, SLC25A33, ADAM17, MDM2, THEM4, AKAP1, PRKCZ, CAB39L, PSMA7, RRAGD, PAQR3, PPAT, ATP6V0B, RRAGC, PSMF1, INPP5K, KBTBD7, PIK3R3, APEX1, NEFL, ESRRA, LAMTOR4, SPTBN5, …	0.751956
GOTERM_BP_5	GO:0048640~negative regulation of developmental growth	7	0.00167439	RTN4, NRP1, ULK1, SEMA3F, MSTN, SEMA3A, NTN1	0.0619807		GOTERM_BP_5	GO:0006489~dolichyl diphosphate biosynthetic process	4	0.0195876	NUS1, MVD, DOLPP1, DOLK	0.754888
GOTERM_BP_5	GO:0010562~positive regulation of phosphorus metabolic process	26	0.00184766	DLC1, CAV1, GDF6, BMPR2, TGFB3, KITLG, TTK, TLR4, IL34, CLCF1, AGT, THBS1, FAM129A, FGF2, EGFR, PRKCA, BCL10, IL6, BMP2, HCLS1, TGFBR1, ACVR2A, VEGFC, CCND1, CCND2, CD81	0.0671942		GOTERM_BP_5	GO:0046465~dolichyl diphosphate metabolic process	4	0.0195876	NUS1, MVD, DOLPP1, DOLK	0.754888
GOTERM_BP_5	GO:0045937~positive regulation of phosphate metabolic process	26	0.00184766	DLC1, CAV1, GDF6, BMPR2, TGFB3, KITLG, TTK, TLR4, IL34, CLCF1, AGT, THBS1, FAM129A, FGF2, EGFR, PRKCA, BCL10, IL6, BMP2, HCLS1, TGFBR1, ACVR2A, VEGFC, CCND1, CCND2, CD81	0.0671942		GOTERM_BP_5	GO:0061621~canonical glycolysis	8	0.021628	ALDOA, PKM, PFKFB4, ENO2, HK2, ENO3, GAPDH, ENO1	0.783588
GOTERM_BP_5	GO:0046321~positive regulation of fatty acid oxidation	6	0.00191498	IRS2, C1QTNF2, PPARG, PPARGC1A, IRS1, AKT2	0.0685708		GOTERM_BP_5	GO:0015711~organic anion transport	60	0.0217607	SLC22A17, PPARA, CPT2, PITPNA, SLC35A1, SLC52A2, SLC26A2, SLC26A11, TRIAP1, SLC25A20, SLC35D1, SLC23A2, APOA5, SLC22A4, IL1B, PITPNC1, SLC25A26, SLC22A5, PQLC2, STX1A, SLCO4A1, SLC3A2, NTSR1, TMEM27, PITPNM1, NPC2, PSEN1, ATP9B, MFSD10, CLN8, ABCA7, SLC38A9, NFKBIE, STARD10, SLC19A1, SFXN5, SERINC5, SLC35B1, SLC6A12, SLC6A15, ATP11A, MPC1, CPT1A, PRELID1, SLC25A11, KCNN4, P2RX4, SLC17A5, SLC16A4,…	0.780649
GOTERM_BP_5	GO:0031328~positive regulation of cellular biosynthetic process	122	0.0019622	MEF2C, THRB, GDF6, STAT5A, ARNT2, EDN1, XRCC6, TGFB3, EIF5A, CASK, TLR4, FOXO3, FOXO4, CITED2, MDFIC, GATA6, SMARCD3, FOXF2, PDGFC, DDAH1, CCNA2, EGFR, BCL10, IRS2, MYO6, RARG, RXRA, SIX2, ARID1B, MECOM, PPARGC1A, IRS1, TRERF1, AHR, HOXD9, HIF1A, PDGFRA, TGFB1I1, HMGB2, HOXA13, ADORA2B, ELK1, SOX4, CALR, SRF, NR1H2, RUNX1, TCF3, KLF5, SREBF1, BMP2, EPAS1, NTF3, KLF12, TGFBR1, TP53BP1, MAML2, SMAD…	0.0692209		GOTERM_BP_5	GO:2001233~regulation of apoptotic signaling pathway	55	0.022679	NOG, TMEM161A, PMAIP1, TRIAP1, GPX1, HSPH1, RRN3, DYNLL2, CDKN2D, IL1B, FAS, DEDD2, PPP2R1B, STX4, LY96, ERP29, BCL2L11, BCAP31, BCL2L10, NOC2L, TNFRSF10A, TRAP1, PPP1CA, PSEN1, PSEN2, MLLT11, NLE1, EIF2AK3, TRIM39, FAIM2, SIVA1, ING5, TRAF2, ING2, TAF9B, RFFL, MOAP1, FAM162A, SPOP, SCG2, DFNA5, CREB3, PTPN2, MUL1, BAD, STRADB, PPIF, HYOU1, PRELID1, APOPT1, YWHAG, JAK2, MAPK8IP1, PTPN1, TP53INP1	0.789566
GOTERM_BP_5	GO:0031960~response to corticosteroid stimulus	23	0.00211193	PRKCA, ALPL, KCNMA1, A2M, CAV1, IL6, CCL2, GNRH1, PTGS2, ACADS, IGFBP7, RXRA, PTGS1, MSTN, CPS1, SRC, ABCB4, CCND1, PLA2G4A, ADM, COL1A1, IGFBP2, NGF	0.0732856		GOTERM_BP_5	GO:0065002~intracellular protein transmembrane transport	11	0.0228571	PEX1, ZFAND2B, TIMM17B, TIMM10, TOMM20, TOMM40, PEX5, CHCHD4, AFG3L2, TIMM21, PEX7	0.787369
GOTERM_BP_5	GO:0007052~mitotic spindle organization	8	0.00216165	KIF23, SPC25, KIF11, PRC1, TTK, NDC80, STMN1, SMC1A	0.0739307		GOTERM_BP_5	GO:0090083~regulation of inclusion body assembly	6	0.0230959	PSMC5, HSPA2, SORL1, DNAJB2, CDC34, DNAJB6	0.786091
GOTERM_BP_5	GO:0009124~nucleoside monophosphate biosynthetic process	16	0.00224432	ADCY3, ADCY4, CECR1, NPR2, AMPD3, ADA, ADM, ADCY9, GUCY1A2, GUCY1B3, DPYD, PAICS, IMPDH1, PRPS2, IMPDH2, PRPS1	0.0756268		GOTERM_BP_5	GO:1901679~nucleotide transmembrane transport	5	0.0240369	SLC35B1, SLC35D1, SLC25A33, SLC35D2, SLC25A17	0.794682
GOTERM_BP_5	GO:0048565~gut development	13	0.00227433	STX2, FGF9, HLX, RXRA, TGFBR1, FOXF2, COL3A1, TGFB3, OXTR, FGF10, GLI3, TCF7L2, ADA	0.0755909		GOTERM_BP_5	GO:1902237~positive regulation of endoplasmic reticulum stress-induced intrinsic apoptotic signaling pathway	5	0.0240369	PTPN2, PMAIP1, EIF2AK3, BCL2L11, SPOP	0.794682
GOTERM_BP_5	GO:0007507~heart development	46	0.00234272	DLC1, NRP1, ERBB2, COL3A1, EDN1, SOX4, GJA1, OXTR, SRF, GLI3, GJC1, CITED2, ECE1, LY6E, OSR1, GATA6, SMARCD3, HAND2, CASP7, SEMA3C, PKD1, PBRM1, OBSL1, NFATC4, BCOR, COL11A1, NFATC1, ACTC1, BMP2, TGFBR1, RXRA, FBN1, HSPG2, TEAD1, ITGA4, MECOM, FOXP1, SOD2, HDAC5, ADM, KCNJ8, ADAMTS1, HTR2B, RBPJ, HDAC9, MYH10	0.0767662		GOTERM_BP_5	GO:1902532~negative regulation of intracellular signal transduction	61	0.0247244	SORL1, WWC1, TMEM161A, PTPN22, SPRY4, TRIAP1, GPX1, HSPH1, RRN3, CDKN2D, IL1B, ERRFI1, DLG1, PTPRJ, STMN3, SOCS7, ARNTL, LMBRD1, DDIT4, NOC2L, BCL2L10, DEPDC5, SENP2, TRAP1, C1QBP, ARRB1, ITGB1BP1, MDM2, ING2, RTN4RL1, NFKBIB, TAF9B, DAG1, RFFL, CDC34, NPRL2, PAQR3, SEC14L1, LIF, EZR, VRK3, INPP5K, LIMD1, PHLDA3, CREB3, PTPN2, RTN4R, MUL1, ITGA3, ITPR1, EPHA2, PPIF, DUSP5, HYOU1, RGS3, SMPD1, MAP…	0.799397
GOTERM_BP_5	GO:0065004~protein-DNA complex assembly	24	0.00236814	HIST1H2AB, HMGB2, HIST4H4, HIST1H4L, HIST1H4K, HP1BP3, H1FX, TSPYL5, HIST1H2BO, HIST1H2BM, HIST1H4A, HJURP, CENPA, HIST1H2BI, HIST1H4E, HIST1H4F, HIST1H4C, HIST1H4D, HIST1H4I, ASF1B, HIST1H4J, H1F0, HIST1H3J, HIST1H1E, HIST1H1D, HIST1H2BE, HIST1H1B, HIST1H2BH, CENPF, CENPE, HIST2H2BF, H2AFY2, HIST1H3B, HIST1H2AJ, HIST1H3F, HIST1H2AL, HIST1H3G, HIST1H3H, HIST1H3I	0.0765732		GOTERM_BP_5	GO:0032365~intracellular lipid transport	7	0.0257059	SLC25A20, CPT2, NPC2, NUS1, PLEKHA8, LRP6, CPT1A	0.807593
GOTERM_BP_5	GO:0007264~small GTPase mediated signal transduction	61	0.00237604	RHOJ, GNA12, WASF2, IQGAP3, RRAD, RFXANK, DIRAS1, DAB1, DIRAS2, RAB28, HMOX1, ARHGAP1, RRAS, RAPGEF2, FGF2, RAB21, RHOG, DHCR24, RAP2B, ARHGEF3, DBNL, PLD1, RSU1, RABL3, RALBP1, G3BP1, GEM, ARHGAP29, FARP2, RND3, RRAS2, COL1A2, RAB13, LRRK2, ARL4D, LRRK1, NKIRAS1, ARL4C, NKIRAS2, ARL4A, NGF, RAB3B, MAPKAPK2, SRC, RAB42, DOCK1, CDC42EP1, RAC2, SOS1, RAC1, ADRA2A, RHOBTB1, ARHGDIA, ABR, RAF1, PARK7…	0.0758474		GOTERM_BP_5	GO:0006355~regulation of transcription, DNA-templated	412	0.0257194	HRAS, ZNF57, ZNF781, ZNF782, ZNF253, ZNF254, ZNF778, ZNF776, MC1R, MAP3K9, ZNF397, DHX33, ZNF391, ZNF101, ZNF43, IKBKAP, ZNF45, ZNF44, DDRGK1, PCBD1, ZNF507, TAF4B, ZNF790, ZNF791, ZNF649, ZNF792, MED10, ZNF37A, CTDSPL2, ZNF236, ZNF235, EIF2AK3, ZNHIT3, ZNF517, ZNF76, NFKBIB, ZNF131, ZNF510, MYBL1, ZNF615, ZNF616, ZNF227, ZNF222, ZNF74, NAT14, SPOP, DNMT3A, DVL3, ESRRA, ZNF121, ZNF620, ZNF221, TF…	0.80343
GOTERM_BP_5	GO:0030323~respiratory tube development	26	0.00247368	WNT5A, FGF7, EPAS1, PDPN, FGF9, TMBIM6, TGFBR1, BMPR2, TGFB3, FGF10, GLI3, HECA, ADA, FOXP1, FOXP2, WNT2, TNS3, CTGF, GATA6, CRISPLD2, PDGFRA, HS6ST1, LOX, FGF1, FGF2, NFIB	0.0778591		GOTERM_BP_5	GO:2000112~regulation of cellular macromolecule biosynthetic process	451	0.0260536	HRAS, ZNF57, ZNF781, ZNF782, ZNF253, ZNF254, ZNF778, ZNF776, MC1R, MAP3K9, ZNF397, DHX33, ZNF391, ZNF101, ZNF43, IKBKAP, ZNF45, DDRGK1, ZNF44, PCBD1, ZNF507, TAF4B, ZNF790, ZNF791, ZNF649, ZNF792, MED10, ZNF37A, CTDSPL2, ZNF236, PPP1CA, ZNF235, EIF2AK3, ZNHIT3, ZNF517, NFKBIB, ZNF76, ZNF131, ZNF510, MYBL1, ZNF615, ZNF616, DTD1, ZNF227, ZNF222, ZNF74, NAT10, NAT14, SPOP, DNMT3A, DVL3, ESRRA, ZNF12…	0.80332
GOTERM_BP_5	GO:0014706~striated muscle tissue development	29	0.00269109	MYL6, ALS2, CAV1, TNC, ERBB2, UTRN, ELN, CACNB2, GJC1, LY6E, GATA6, HLX, DMD, OBSL1, COL11A1, FOXL2, ACTC1, RXRA, HSPG2, MBNL1, FOXP1, FOXP2, HOXD9, IGSF8, MEOX2, SVIL, VAMP5, MYH10, IGFBP5	0.083378		GOTERM_BP_5	GO:0090200~positive regulation of release of cytochrome c from mitochondria	8	0.0262244	PPIF, APOPT1, MOAP1, MLLT11, FAM162A, BAD, PMAIP1, BCL2L11	0.801198
GOTERM_BP_5	GO:0060284~regulation of cell development	44	0.00276975	RTN4, NRP1, XRCC6, PPARG, EDN1, TGFB3, KIT, CALR, CDH4, TTC3, MBP, NRCAM, ROBO1, SEMA3F, NUMB, ROBO2, CDK5RAP2, MBNL3, SEMA3A, BOC, FGF2, ARHGDIA, ASPM, BMP2, NTF3, NLGN1, TP53, NTN1, SLIT2, NKX6-1, NUMBL, THY1, NOTCH3, HDAC5, VEGFC, ATF5, ULK1, CCND2, BTG1, PBX1, TGIF2, TGFB1I1, HDAC9, NGF	0.0846732		GOTERM_BP_5	GO:0009066~aspartate family amino acid metabolic process	12	0.0275598	MRI1, AADAT, ADSS, MTHFR, MTHFD2L, AHCY, NIT2, GCAT, ENOPH1, THNSL1, AHCYL2, SMS	0.813029
GOTERM_BP_5	GO:0031032~actomyosin structure organization	11	0.00293924	ACTG1, KRT19, ACTC1, CNN3, LIMCH1, LMO7, OBSL1, CNN2, CNN1, RACGAP1, MYH10	0.0885536		GOTERM_BP_5	GO:0071375~cellular response to peptide hormone stimulus	69	0.0278347	NAMPT, HRAS, ATP6AP1, MAX, PRKAR2B, PDPK1, PRKAR2A, GRIN2C, PSMD2, DLG4, IL1B, SHC1, SRD5A1, MLST8, PSMD7, ERRFI1, FRS2, BRAF, PIK3CB, BAIAP2, PRKAB1, ADIPOR1, SOCS7, MBD5, MARK3, LMBRD1, POR, WDR83, CAPN10, PSMA6, GNB2, SLC25A33, MDM2, ADAM17, THEM4, AKAP1, PRKCZ, CAB39L, PSMA7, RRAGD, PAQR3, PPAT, ATP6V0B, RRAGC, PSMF1, INPP5K, KBTBD7, PIK3R3, APEX1, NEFL, ESRRA, LAMTOR4, SPTBN5, LAMTOR1, PTPN2…	0.812139
GOTERM_BP_5	GO:0010604~positive regulation of macromolecule metabolic process	147	0.00296131	MEF2C, DLC1, THRB, GDF6, STAT5A, ARNT2, XRCC6, TGFB3, EIF5A, TTK, CASK, TLR4, TNFSF12, FOXO3, FOXO4, CITED2, AGTR1, PACSIN3, MDFIC, GATA6, SMARCD3, FOXF2, PDGFC, CCNA2, BCL10, IRS2, RARG, MYO6, RXRA, SIX2, ARID1B, CD40, MECOM, PPARGC1A, IRS1, TRERF1, AHR, HOXD9, VEGFC, HIF1A, PDGFRA, TGFB1I1, LRRK2, HMGB2, CAV1, HOXA13, BMPR2, ELK1, SOX4, CALR, IL34, SRF, NR1H2, ECE1, FBXO5, RUNX1, TCF3, KLF5, SR…	0.0881376		GOTERM_BP_5	GO:0010556~regulation of macromolecule biosynthetic process	463	0.0279946	HRAS, ZNF57, ZNF781, ZNF782, ZNF253, ZNF254, ZNF778, ZNF776, MC1R, MAP3K9, ZNF397, DHX33, ZNF391, ZNF101, ZNF43, IKBKAP, ZNF45, DDRGK1, ZNF44, PCBD1, ZNF507, TAF4B, ZNF790, ZNF791, ZNF649, ZNF792, MED10, ZNF37A, CTDSPL2, ZNF236, PPP1CA, ZNF235, EIF2AK3, ZNHIT3, ZNF517, NFKBIB, ZNF76, ZNF131, ZNF510, MYBL1, ZNF615, ZNF616, DTD1, ZNF227, ZNF222, ZNF74, NAT10, NAT14, SPOP, DNMT3A, DVL3, ESRRA, ZNF12…	0.809957
GOTERM_BP_5	GO:0009891~positive regulation of biosynthetic process	122	0.00313738	MEF2C, THRB, GDF6, STAT5A, ARNT2, EDN1, XRCC6, TGFB3, EIF5A, CASK, TLR4, FOXO3, FOXO4, CITED2, MDFIC, GATA6, SMARCD3, FOXF2, PDGFC, DDAH1, CCNA2, EGFR, BCL10, IRS2, MYO6, RARG, RXRA, SIX2, ARID1B, MECOM, PPARGC1A, IRS1, TRERF1, AHR, HOXD9, HIF1A, PDGFRA, TGFB1I1, HMGB2, HOXA13, ADORA2B, ELK1, SOX4, CALR, SRF, NR1H2, RUNX1, TCF3, KLF5, SREBF1, BMP2, EPAS1, NTF3, KLF12, TGFBR1, TP53BP1, MAML2, SMAD…	0.0920524		GOTERM_BP_5	GO:0071616~acyl-CoA biosynthetic process	13	0.0282808	ELOVL1, PDPR, ACOT7, PDP2, ELOVL4, PDK3, HSD17B12, PDK4, PPT2, PPT1, ELOVL6, THEM4, TECR	0.809243
GOTERM_BP_5	GO:0031346~positive regulation of cell projection organization	15	0.00334368	TGFBR1, TGFB3, KIT, CDH4, NTN1, SLIT2, NUMBL, CDC42EP2, CDC42EP1, ROBO1, NUMB, RAC1, ROBO2, ARHGDIA, NGF	0.0966897		GOTERM_BP_5	GO:0035384~thioester biosynthetic process	13	0.0282808	ELOVL1, PDPR, ACOT7, PDP2, ELOVL4, PDK3, HSD17B12, PDK4, PPT2, PPT1, ELOVL6, THEM4, TECR	0.809243
GOTERM_BP_5	GO:0002698~negative regulation of immune effector process	8	0.00339012	IRAK3, MICB, A2M, MASP1, HMOX1, BCL6, SERPING1, IL7R	0.0968589		GOTERM_BP_5	GO:0044743~intracellular protein transmembrane import	10	0.0283411	PEX1, TIMM17B, TIMM10, TOMM20, TOMM40, PEX5, CHCHD4, AFG3L2, TIMM21, PEX7	0.805989
GOTERM_BP_5	GO:0031325~positive regulation of cellular metabolic process	150	0.00339491	MEF2C, DLC1, THRB, GDF6, STAT5A, ARNT2, EDN1, XRCC6, TGFB3, EIF5A, TTK, CASK, TLR4, TNFSF12, FOXO3, FOXO4, CITED2, AGTR1, PACSIN3, MDFIC, GATA6, SMARCD3, FOXF2, PDGFC, DDAH1, CCNA2, EGFR, BCL10, IRS2, RARG, MYO6, RXRA, SIX2, ARID1B, CD40, MECOM, PPARGC1A, IRS1, TRERF1, AHR, HOXD9, VEGFC, HIF1A, PDGFRA, TGFB1I1, LRRK2, HMGB2, CAV1, HOXA13, ADORA2B, BMPR2, ELK1, SOX4, CALR, IL34, SRF, NR1H2, ECE1, …	0.0959046		GOTERM_BP_5	GO:2001242~regulation of intrinsic apoptotic signaling pathway	25	0.0298075	DFNA5, ING2, CREB3, PTPN2, ERP29, TAF9B, TMEM161A, BAD, PMAIP1, BCL2L11, BCAP31, BCL2L10, NOC2L, PPIF, TRIAP1, TRAP1, HYOU1, HSPH1, GPX1, RRN3, CDKN2D, MAPK8IP1, PTPN1, EIF2AK3, SPOP	0.818216
GOTERM_BP_5	GO:0030324~lung development	25	0.00347857	WNT5A, FGF7, EPAS1, PDPN, FGF9, TMBIM6, TGFBR1, BMPR2, TGFB3, FGF10, GLI3, ADA, FOXP1, FOXP2, WNT2, TNS3, CTGF, GATA6, CRISPLD2, PDGFRA, HS6ST1, LOX, FGF1, FGF2, NFIB	0.0970679		GOTERM_BP_5	GO:0033866~nucleoside bisphosphate biosynthetic process	6	0.0298794	ACOT7, PANK2, PANK3, PANK1, PPCDC, SLC26A2	0.815207
GOTERM_BP_5	GO:0060548~negative regulation of cell death	69	0.00357971	MEF2C, GRIK2, STAT5A, ARNT2, TGFB3, TNFSF18, CITED2, CLCF1, BAG3, HMOX1, TWIST2, DHCR24, EGFR, CDK1, BCL10, SLC25A4, DFFA, CRYAB, TP53, DAPK1, AMIGO2, SERPINB9, BNIP2, F3, TNFAIP8, SERPINB2, SORT1, HSPB1, NGF, CCL2, PAFAH2, ERBB2, SOX4, BCL2L2, ASNS, KIT, GCLM, TCF7L2, ADA, ERCC5, SH3GLB1, AGT, COMP, TGM2, BCL6, FAIM, THBS1, ARHGDIA, ERCC1, IL6, CEBPB, GNRH1, TGFBR1, TMBIM6, PDE3A, BIRC5, MALT1, …	0.0986613		GOTERM_BP_5	GO:0000096~sulfur amino acid metabolic process	11	0.0301287	MRI1, SUOX, MTHFR, MTHFD2L, AHCY, CNDP2, CSAD, SLC25A10, ENOPH1, AHCYL2, SMS	0.814102
GOTERM_BP_5	GO:0030335~positive regulation of cell migration	23	0.00390464	EGFR, PLD1, IRS2, IL6, F10, PDPN, EDN1, KIT, IRS1, CDH13, VEGFC, HIF1A, F3, AGT, RRAS2, PDGFRA, PDGFRB, LAMB1, HDAC9, THBS1, FGF2, PIK3R1, HDAC7	0.105986		GOTERM_BP_5	GO:0006637~acyl-CoA metabolic process	17	0.0307679	AADAT, PDPR, PDP2, MVD, PDK3, HSD17B12, PDK4, PPT2, PPT1, TECR, OXSM, ELOVL1, ACOT7, DGAT1, ELOVL4, ELOVL6, THEM4	0.817059
GOTERM_BP_5	GO:0007093~mitotic cell cycle checkpoint	14	0.00400906	CDK1, TP53, PML, TTK, CENPF, CENPE, FOXO4, GTSE1, CCND1, ZWINT, BUB1, BUB1B, ZWILCH, CCNA2	0.107513		GOTERM_BP_5	GO:0010833~telomere maintenance via telomere lengthening	16	0.0313253	GAR1, HMBOX1, POLA1, GNL3L, CCT6A, POT1, TNKS2, RPA1, RPA2, DKC1, RFC2, OBFC1, NAT10, APEX1, NHP2, PINX1	0.819089
GOTERM_BP_5	GO:0006334~nucleosome assembly	22	0.00411829	HIST1H2AB, HMGB2, HIST4H4, HIST1H4L, HIST1H4K, HP1BP3, H1FX, TSPYL5, HIST1H2BO, HIST1H2BM, HIST1H4A, HJURP, CENPA, HIST1H2BI, HIST1H4E, HIST1H4F, HIST1H4C, HIST1H4D, HIST1H4I, ASF1B, HIST1H4J, H1F0, HIST1H3J, HIST1H1E, HIST1H1D, HIST1H2BE, HIST1H1B, HIST1H2BH, HIST2H2BF, H2AFY2, HIST1H3B, HIST1H2AJ, HIST1H3F, HIST1H2AL, HIST1H3G, HIST1H3H, HIST1H3I	0.109124		GOTERM_BP_5	GO:0010498~proteasomal protein catabolic process	56	0.0316554	MAN1B1, PMAIP1, FBXL19, PSMD2, YOD1, FBXL15, FBXO22, PSMD7, RNF145, DDRGK1, ENC1, ERLIN2, CCDC47, ARNTL, BCAP31, TMEM67, PSMA6, PSEN1, ARRB1, ZFAND2A, UBE2W, MDM2, RNF138, OPHN1, FBXL2, ANAPC16, DERL2, ANAPC15, EDEM3, CDC34, RFFL, PSMA7, EDEM1, PRPF19, PSMF1, ERCC8, FBXW5, FBXO45, RNF14, SPOP, LCMT1, OSBPL7, FBXO2, KAT5, SIRT2, BFAR, PLK3, PSMC5, RNF7, PSMD13, SDF2L1, UBXN8, DNAJB2, SVIP, RNF19B,…	0.818807
GOTERM_BP_5	GO:0007584~response to nutrient	32	0.00443362	ALPL, ARSB, A2M, CAV1, MICB, CCL2, PTGS2, IGFBP7, PPARG, VDR, TNFRSF11B, GSN, HMOX1, RARA, ANGPT1, OGT, MEST, SLC8A1, BMP2, RARG, CUBN, CYP11A1, STC2, RXRA, BRCA2, STAT1, CCND1, PLA2G4A, SSTR1, COL1A1, IGFBP2, AACS	0.115781		GOTERM_BP_5	GO:1902603~carnitine transmembrane transport	5	0.0330349	SLC25A20, CPT2, SLC22A4, SLC22A5, CPT1A	0.828578
GOTERM_BP_5	GO:0019229~regulation of vasoconstriction	12	0.00445273	AGTR1, CAV1, ACE, ECE1, PTGS2, ADM, AGT, PTGS1, EDN1, BMPR2, TBXA2R, HTR2A	0.115063		GOTERM_BP_5	GO:0010469~regulation of receptor activity	17	0.033725	SRA1, PDE4D, CDK5, BUD31, GPRC5A, PPARGC1B, PSEN1, CNIH3, PTK2B, PSEN2, MAPK8IP2, DLG4, TGFA, ADAM17, SHC1, ERRFI1, PLAU	0.831508
GOTERM_BP_5	GO:0016125~sterol metabolic process	25	0.00457095	SREBF1, TM7SF2, CYB5R3, EBP, CUBN, TNFSF4, CYB5R2, LDLR, CYP11A1, RXRA, SNX17, LSS, TRERF1, LDLRAP1, SREBF2, LEP, APOL2, G6PD, APOL1, CYP27A1, CH25H, INSIG1, PCSK9, LIPC, DHCR24	0.116746		GOTERM_BP_5	GO:0090305~nucleic acid phosphodiester bond hydrolysis	38	0.0347002	NCBP2, ELAC1, ENDOV, DICER1, POLA1, NOB1, REXO1L1P, ERI2, CNOT6, RPA1, RPA2, TOE1, REXO4, AEN, CLP1, RNASET2, SETMAR, EDC3, MGME1, DXO, APEX1, TSEN34, ZC3H12C, PGAP1, EXOSC5, EXOSC3, TREX1, EXD2, ENDOD1, RCL1, DCLRE1A, DCLRE1B, RFC2, DCP2, DDB2, RRS1, ZRANB3, OGG1	0.836822
GOTERM_BP_5	GO:0051781~positive regulation of cell division	13	0.00479137	VEGFC, S100A6, FGF7, FGF9, PGF, TGFB3, PTN, PDGFC, PDGFD, FGF1, FGF2, MDK, MACC1	0.120813		GOTERM_BP_5	GO:0070059~intrinsic apoptotic signaling pathway in response to endoplasmic reticulum stress	12	0.0351763	HYOU1, TRAF2, MAP3K5, CREB3, PTPN2, AIFM1, PTPN1, PMAIP1, EIF2AK3, BCL2L11, ITPR1, SPOP	0.837656
GOTERM_BP_5	GO:0010595~positive regulation of endothelial cell migration	7	0.00486251	VEGFC, AGT, EDN1, HDAC9, THBS1, FGF2, HDAC7	0.121289		GOTERM_BP_5	GO:0042398~cellular modified amino acid biosynthetic process	12	0.0351763	MTHFD2L, ALDH18A1, AHCY, GGCT, GATM, MAT2A, CNDP2, DHFRL1, GAMT, PTDSS1, PADI1, PTDSS2	0.837656
GOTERM_BP_5	GO:0045923~positive regulation of fatty acid metabolic process	9	0.00486868	NR1H2, PLA2G4A, IRS2, AGT, C1QTNF2, PPARG, PPARGC1A, IRS1, AKT2	0.120248		GOTERM_BP_5	GO:0071417~cellular response to organonitrogen compound	88	0.0357332	NAMPT, HRAS, CPEB3, CPEB4, ATP6AP1, PTPN22, PRKAR2B, MAX, PDPK1, PRKAR2A, NOD1, GRIN2C, PDE4B, PSMD2, DLG4, IL1B, SHC1, SRD5A1, FAS, MLST8, PSMD7, ERRFI1, FRS2, BRAF, PIK3CB, BAIAP2, PRKAB1, ADIPOR1, MBD5, SOCS7, PDE4D, LMBRD1, MARK3, POR, WDR83, CAPN10, PSMA6, GNB2, SLC25A33, ADAM17, MDM2, THEM4, AKAP1, PRKCZ, CAB39L, SLC38A9, UROS, PSMA7, RRAGD, PAQR3, PPAT, ATP6V0B, RRAGC, PSMF1, HRH1, EZR, IN…	0.839149
GOTERM_BP_5	GO:0012502~induction of programmed cell death	62	0.00495057	DLC1, SH3RF1, CADM1, GRIK2, TGFB3, EIF5A, TNFSF12, FOXO3, CRADD, TIAM2, HMOX1, NGFRAP1, CASP1, ARHGEF4, PRKCA, BCL10, ARHGEF3, ARHGEF2, DFFA, ARHGEF6, TP53, ARHGEF17, DAPK2, DAPK3, DAPK1, TNFRSF10B, RIPK3, SORT1, NGF, FGD1, BCLAF1, C9, STK17B, PML, PRUNE2, VDR, PLEKHG2, TUBB, AHRR, SH3GLB1, SOS1, RAC1, TGM2, PCSK9, TNFRSF19, RUNX3, HIP1, FGD4, FOXL2, CEBPB, ABR, TM2D1, TGFBR1, NR4A1, TRIO, BRCA2,…	0.120966		GOTERM_BP_5	GO:0015697~quaternary ammonium group transport	6	0.0377935	SLC25A20, CPT2, SLC22A4, SLC22A5, CPT1A, SLC22A1	0.852493
GOTERM_BP_5	GO:0002053~positive regulation of mesenchymal cell proliferation	8	0.0050859	IRS2, FGF9, PRRX1, GAS1, TBX18, IRS1, FOXP1, FOXP2	0.122882		GOTERM_BP_5	GO:0046463~acylglycerol biosynthetic process	16	0.0378297	HSD17B12, PPT2, PPT1, TECR, ELOVL1, ACOT7, AGPAT5, DGAT1, LPCAT1, ELOVL4, ELOVL6, GK, SIK1, AGPAT4, THEM4, AGPAT3	0.849737
GOTERM_BP_5	GO:0043069~negative regulation of programmed cell death	68	0.00520931	MEF2C, GRIK2, STAT5A, ARNT2, TGFB3, TNFSF18, CITED2, CLCF1, BAG3, HMOX1, TWIST2, DHCR24, EGFR, CDK1, BCL10, DFFA, CRYAB, TP53, DAPK1, AMIGO2, SERPINB9, BNIP2, F3, TNFAIP8, SERPINB2, SORT1, HSPB1, NGF, CCL2, PAFAH2, ERBB2, SOX4, BCL2L2, ASNS, KIT, GCLM, TCF7L2, ADA, ERCC5, SH3GLB1, AGT, COMP, TGM2, BCL6, FAIM, THBS1, ARHGDIA, ERCC1, IL6, CEBPB, GNRH1, TGFBR1, TMBIM6, PDE3A, BIRC5, MALT1, HGF, ANXA…	0.124489		GOTERM_BP_5	GO:0046460~neutral lipid biosynthetic process	16	0.0378297	HSD17B12, PPT2, PPT1, TECR, ELOVL1, ACOT7, AGPAT5, DGAT1, LPCAT1, ELOVL4, ELOVL6, GK, SIK1, AGPAT4, THEM4, AGPAT3	0.849737
GOTERM_BP_5	GO:0006916~anti-apoptosis	43	0.00524047	MEF2C, CCL2, PAFAH2, STAT5A, BCL2L2, TCF7L2, TNFSF18, CITED2, SH3GLB1, HMOX1, BAG3, COMP, TGM2, THBS1, TWIST2, ARHGDIA, DHCR24, CDK1, CEBPB, GNRH1, CRYAB, TGFBR1, MALT1, BIRC5, HGF, ANXA5, TAX1BP1, DAPK1, SOD2, NOTCH2, CDH13, ATF5, SERPINB9, AMIGO2, HSP90B1, PRLR, SFRP1, BNIP2, F3, TNFAIP8, SERPINB2, HSPB1, NGF	0.124016		GOTERM_BP_5	GO:0015893~drug transport	7	0.0385124	SLC22A18, MFSD10, ABCC2, SLC22A5, SLC19A1, SLC46A1, SLC22A1	0.85191
GOTERM_BP_5	GO:0010557~positive regulation of macromolecule biosynthetic process	114	0.00532434	MEF2C, THRB, GDF6, STAT5A, ARNT2, XRCC6, TGFB3, EIF5A, CASK, TLR4, FOXO3, FOXO4, CITED2, MDFIC, GATA6, SMARCD3, FOXF2, PDGFC, CCNA2, BCL10, IRS2, MYO6, RARG, RXRA, SIX2, ARID1B, MECOM, PPARGC1A, IRS1, TRERF1, AHR, HOXD9, HIF1A, PDGFRA, TGFB1I1, HMGB2, HOXA13, ELK1, SOX4, CALR, SRF, NR1H2, RUNX1, TCF3, KLF5, SREBF1, BMP2, EPAS1, NTF3, KLF12, TGFBR1, TP53BP1, MAML2, SMAD5, MSTN, TEAD1, NR4A1, TEAD2…	0.12471		GOTERM_BP_5	GO:0080171~lytic vacuole organization	11	0.0388969	MFSD8, LAMTOR1, LYST, HPS4, PPT1, ZKSCAN3, CLN8, RAB20, CLN5, TPCN2, CLN6	0.851815
GOTERM_BP_5	GO:0010627~regulation of protein kinase cascade	50	0.00561434	SH3RF1, CAV1, FGF9, GRIK2, ERBB2, EDN1, TRIM13, GJA1, TFG, TLR4, ZEB2, LPAR1, PDCD4, MAP3K6, MAP3K3, CLCF1, MDFIC, HMOX1, AGT, SHISA5, TGM2, CASP1, TRAF5, FGD4, AKT2, DBNL, BCL10, IL6, F10, NF2, GOLT1B, TGFBR1, LGALS1, HCLS1, PKN1, MALT1, CD40, TMEM189, FLNA, LGALS9, TRAF3IP2, LEP, IKBKE, APOL3, TNFSF10, TNFRSF10B, F3, HGS, HTR2B, CBS	0.129857		GOTERM_BP_5	GO:0030163~protein catabolic process	104	0.0388983	PMAIP1, ZNRF3, USP27X, CUL7, GRIN2C, IL1B, FBXO22, RNF145, DDRGK1, ENC1, LYPLA2, LYPLA1, ARNTL, BCAP31, PSMA6, ARRB1, OPHN1, RNF138, TRIM39, FBXL2, ANAPC16, TRAF2, DERL2, CACUL1, ANAPC15, PPT1, RFFL, CHEK2, CDC34, PSMA7, OAZ3, LPCAT1, FBXW5, FBXO45, RNF14, HECTD1, SPOP, LCMT1, OSBPL7, FBXO2, KAT5, RNF8, BFAR, RNF7, PSMC5, PLK3, DNAJB2, MTOR, KCTD13, SORL1, MAN1B1, FBXL19, GPX1, HPSE, KLHL25, PSMD…	0.84888
GOTERM_BP_5	GO:0043066~negative regulation of apoptosis	67	0.00562185	MEF2C, GRIK2, STAT5A, ARNT2, TGFB3, TNFSF18, CITED2, CLCF1, BAG3, HMOX1, TWIST2, DHCR24, EGFR, CDK1, BCL10, DFFA, CRYAB, TP53, DAPK1, AMIGO2, SERPINB9, BNIP2, F3, TNFAIP8, SERPINB2, HSPB1, SORT1, NGF, CCL2, PAFAH2, ERBB2, SOX4, BCL2L2, ASNS, GCLM, TCF7L2, ADA, ERCC5, SH3GLB1, AGT, COMP, TGM2, BCL6, FAIM, THBS1, ARHGDIA, ERCC1, IL6, CEBPB, GNRH1, TGFBR1, TMBIM6, PDE3A, BIRC5, MALT1, HGF, ANXA5, TA…	0.128842		GOTERM_BP_5	GO:0006096~glycolytic process	13	0.0395556	ALDOA, PPARA, PFKFB4, HK2, SIRT6, STAT3, DDIT4, PKM, ENTPD5, ENO2, ENO3, GAPDH, ENO1	0.850827
GOTERM_BP_5	GO:0030308~negative regulation of cell growth	23	0.00596206	RTN4, NRP1, ACVRL1, ENPP1, CRYAB, SIPA1, PPARG, PSRC1, TP53, PML, GREM1, NTN1, DAB2, ULK1, BTG1, AGT, TRO, SEMA3F, WFDC1, BCL6, SEMA3A, APBB2, FGF2	0.134889		GOTERM_BP_5	GO:0032868~response to insulin	62	0.0400968	NAMPT, PPARA, HRAS, ATP6AP1, PKM, MAX, PDPK1, GRIN2C, PSMD2, DLG4, IL1B, SHC1, SRD5A1, MLST8, PSMD7, ERRFI1, FRS2, BRAF, PIK3CB, BAIAP2, PRKAB1, ADIPOR1, SOCS7, MARK3, LMBRD1, WDR83, CAPN10, PSMA6, SLC25A33, THEM4, PRKCZ, CAB39L, PSMA7, RRAGD, PAQR3, PPAT, ATP6V0B, RRAGC, PSMF1, INPP5K, UPRT, KBTBD7, PIK3R3, NEFL, ESRRA, LAMTOR4, LAMTOR1, SPTBN5, PTPN2, PDK4, STRADB, APPL1, DUSP5, YWHAG, ATP6V0E2…	0.85188
GOTERM_BP_5	GO:0045766~positive regulation of angiogenesis	10	0.00597931	HIF1A, BTG1, F3, TNFSF12, HDAC9, RUNX1, THBS1, FGF2, DDAH1, HDAC7	0.134055		GOTERM_BP_5	GO:0051252~regulation of RNA metabolic process	424	0.0408944	HRAS, ZNF57, ZNF781, ZNF782, ZNF253, ZNF254, ZNF778, ZNF776, MC1R, MAP3K9, DHX34, ZNF397, DHX33, ZNF391, ZNF101, ZNF43, IKBKAP, ZNF45, DDRGK1, ZNF44, PCBD1, ZNF507, TAF4B, ZNF790, ZNF791, ZNF649, ZNF792, MED10, ZNF37A, CTDSPL2, ZNF236, ZNF235, EIF2AK3, ZNHIT3, ZNF517, ZNF76, NFKBIB, ZNF131, ZNF510, MYBL1, ZNF615, ZNF616, ZNF227, ZNF222, ZNF74, NAT14, SPOP, DNMT3A, DVL3, ESRRA, ZNF121, ZNF620, ZNF…	0.854712
GOTERM_BP_5	GO:0045893~positive regulation of transcription, DNA-dependent	86	0.00659928	E2F1, MEF2C, THRB, ELF4, STAT5A, PPARG, XRCC6, ARNT2, TGFB3, CASK, ZEB1, FOXO3, CITED2, MDFIC, SMARCD3, GATA6, FOXF2, FGF2, ATF7IP, TBL1XR1, BCL10, AR, MYO6, EGR2, RARG, RXRA, TP53, SIX2, ARID1B, MECOM, PPARGC1A, TRERF1, HMGA1, AHR, HOXD9, HIF1A, TGFB1I1, GLIS3, HMGB2, HOXA13, FHL2, ELK1, SOX4, SRF, TCF7L2, CALCOCO1, STAT6, NR1H2, NPAS2, HAND2, RUNX1, NFATC2, TCF3, MAF, SREBF1, BMP2, FOXL2, IL6, …	0.145645		GOTERM_BP_5	GO:0009112~nucleobase metabolic process	14	0.043328	DCTD, ADSS, NT5C3A, AMPD2, PNP, PPAT, GPX1, UMPS, UPRT, DHODH, IL1B, UCK1, MTOR, NT5E	0.868158
GOTERM_BP_5	GO:0034728~nucleosome organization	23	0.00681975	HIST1H2AB, HMGB2, HIST4H4, HIST1H4L, HIST1H4K, HP1BP3, H1FX, TSPYL5, HIST1H2BO, HIST1H2BM, HIST1H4A, HJURP, CENPA, HIST1H2BI, HIST1H4E, HIST1H4F, HIST1H4C, HIST1H4D, HIST1H4I, ASF1B, HIST1H4J, H1F0, HIST1H3J, HIST1H1E, HIST1H1D, HIST1H2BE, HIST1H1B, HIST1H2BH, HMGA1, HIST2H2BF, H2AFY2, HIST1H3B, HIST1H2AJ, HIST1H3F, HIST1H2AL, HIST1H3G, HIST1H3H, HIST1H3I	0.148848		GOTERM_BP_5	GO:1904152~regulation of retrograde protein transport, ER to cytosol	5	0.0437379	DERL2, SVIP, YOD1, EDEM1, BCAP31	0.868099
GOTERM_BP_5	GO:0007420~brain development	56	0.00713062	DLC1, E2F1, ZEB2, ZIC1, PRKG1, GLI3, CKB, WNT2, KDM1A, SLC1A2, DAB1, NDUFS4, ROBO2, CDK5RAP2, SEPP1, ATP6V0D1, ASPM, AGPAT1, NR2F1, IRS2, GSC, EGR2, CYP11A1, EMX2, TACC3, MECOM, NUMBL, PYGO2, EFNA5, TWSG1, SHROOM2, OXTR, CDH1, SRC, NUMB, RAC1, DCLK1, NTF3, CREB1, GABRA5, HSPG2, BRCA2, EN1, GAS1, FOXP2, PCDH18, ATRX, NOTCH3, DKK1, ULK1, MAP1S, ITGA8, PHGDH, CHRD, NFIB, MYH10	0.153781		GOTERM_BP_5	GO:0015879~carnitine transport	5	0.0437379	SLC25A20, CPT2, SLC22A4, SLC22A5, CPT1A	0.868099
GOTERM_BP_5	GO:0010769~regulation of cell morphogenesis involved in differentiation	20	0.00716548	RTN4, NRP1, TGFB3, CDH4, NTN1, SLIT2, TTC3, MBP, THY1, NUMBL, NRCAM, ULK1, ROBO1, SEMA3F, NUMB, ROBO2, SEMA3A, TGFB1I1, ARHGDIA, NGF	0.153171		GOTERM_BP_5	GO:0043039~tRNA aminoacylation	11	0.0438793	QRSL1, VARS2, TARS2, NARS2, HARS, FARSB, MARS2, DALRD3, POLG2, FDXACB1, TARSL2	0.866368
GOTERM_BP_5	GO:0019220~regulation of phosphate metabolic process	87	0.00719827	DLC1, ALS2, ADCY3, ADCY4, GDF6, EDN1, TGFB3, PKMYT1, TTK, ZEB2, TLR4, LPAR1, PDCD4, S1PR2, MAP3K6, SPRY1, DAB1, CERKL, NDUFS4, CLCF1, MDFIC, SPRED2, PDGFC, PDGFD, FAM129A, FGF2, MAP2K6, PPP1R14A, EGFR, PRKCA, CDC6, BCL10, DBNL, PKIG, PKN1, IRS1, THY1, ACVR2A, VEGFC, CCND1, TNFRSF10B, CCND2, CD81, PDGFRB, CKS1B, CAV1, PARD3, ENPP1, ADORA2B, SNX6, ERBB2, BMPR2, KITLG, CHEK1, KIT, IL34, DGKA, IRAK3,…	0.152532		GOTERM_BP_5	GO:0043038~amino acid activation	11	0.0438793	QRSL1, VARS2, TARS2, NARS2, HARS, FARSB, MARS2, DALRD3, POLG2, FDXACB1, TARSL2	0.866368
GOTERM_BP_5	GO:0051174~regulation of phosphorus metabolic process	87	0.00719827	DLC1, ALS2, ADCY3, ADCY4, GDF6, EDN1, TGFB3, PKMYT1, TTK, ZEB2, TLR4, LPAR1, PDCD4, S1PR2, MAP3K6, SPRY1, DAB1, CERKL, NDUFS4, CLCF1, MDFIC, SPRED2, PDGFC, PDGFD, FAM129A, FGF2, MAP2K6, PPP1R14A, EGFR, PRKCA, CDC6, BCL10, DBNL, PKIG, PKN1, IRS1, THY1, ACVR2A, VEGFC, CCND1, TNFRSF10B, CCND2, CD81, PDGFRB, CKS1B, CAV1, PARD3, ENPP1, ADORA2B, SNX6, ERBB2, BMPR2, KITLG, CHEK1, KIT, IL34, DGKA, IRAK3,…	0.152532		GOTERM_BP_5	GO:0042384~cilium assembly	29	0.044012	CDC14A, KIF27, TTC26, NEK1, B9D2, DNAH1, TMEM17, RAB3IP, BBIP1, TMEM231, WDPCP, CEP250, DNAAF2, IFT20, CEP290, SSX2IP, SPATA6, LRRC6, RSG1, KIF3A, PCNT, SPAG1, AHI1, LRGUK, TMEM67, POC1B, CCDC114, RFX3, IFT88	0.864594
GOTERM_BP_5	GO:0000070~mitotic sister chromatid segregation	12	0.0072084	KIFC1, NCAPH, NEK2, NCAPG, ZWINT, DLGAP5, NUSAP1, CENPE, NDC80, SMC1A, SMC4, DSCC1	0.151464		GOTERM_BP_5	GO:0001836~release of cytochrome c from mitochondria	12	0.0441623	PPIF, PRELID1, GPX1, TRIAP1, APOPT1, MOAP1, GGCT, MLLT11, FAM162A, BAD, PMAIP1, BCL2L11	0.862942
GOTERM_BP_5	GO:0043242~negative regulation of protein complex disassembly	13	0.00744807	IRAK3, ARHGEF2, SHROOM2, LIMA1, GSN, SCIN, SPTBN4, CAPG, MAP2, MAP4, MID1IP1, MID1, ADD1	0.154823		GOTERM_BP_5	GO:0043632~modification-dependent macromolecule catabolic process	77	0.0449294	MAN1B1, ZNRF3, FBXL19, USP27X, CUL7, KLHL25, USP12, PSMD2, USP10, FBXL14, YOD1, FBXL15, PSMD7, FBXO22, RNF145, ERLIN2, CCDC47, EXOSC3, GAN, ARNTL, BCAP31, TMEM67, PDCL3, PSMA6, PSEN1, ARRB1, ZFAND2A, KLHL15, USP21, RNF138, UBE2W, USP20, MDM2, TRIM39, FBXL2, ANAPC16, DERL2, CACUL1, ANAPC15, EDEM3, RFFL, CDC34, PSMA7, EDEM1, PSMF1, ERCC8, FBXW5, PTK2B, SQSTM1, USP38, USP37, FBXO45, USP32, RNF14, HE…	0.865151
GOTERM_BP_5	GO:0010810~regulation of cell-substrate adhesion	14	0.00751343	CDH13, ACVRL1, CD36, NF2, CCDC80, NID1, BCL6, COL1A1, EDIL3, COL8A1, THBS1, ECM2, PIK3R1, CYR61	0.154806		GOTERM_BP_5	GO:0030148~sphingolipid biosynthetic process	16	0.0452521	A4GALT, ACER2, ST8SIA1, SPTSSA, CERS5, ELOVL1, ST6GALNAC4, ST3GAL5, ST8SIA6, CERS1, CERS2, ST3GAL4, SMPD1, PPM1L, CLN8, SMPD3	0.864592
GOTERM_BP_5	GO:0030728~ovulation	7	0.00752892	LEP, AFP, PLA2G4A, PTGS2, AGT, ADAMTS1, FOXO3	0.15385		GOTERM_BP_5	GO:0007176~regulation of epidermal growth factor-activated receptor activity	7	0.0462005	PSEN1, PSEN2, TGFA, ADAM17, SHC1, ERRFI1, GPRC5A	0.867804
GOTERM_BP_5	GO:0045941~positive regulation of transcription	99	0.00777507	MEF2C, THRB, STAT5A, GDF6, ARNT2, XRCC6, TGFB3, CASK, FOXO3, FOXO4, CITED2, SMARCD3, GATA6, MDFIC, FOXF2, CCNA2, BCL10, MYO6, RARG, RXRA, SIX2, ARID1B, MECOM, TRERF1, PPARGC1A, AHR, HOXD9, HIF1A, TGFB1I1, HMGB2, HOXA13, ELK1, SOX4, SRF, NR1H2, RUNX1, TCF3, SREBF1, KLF5, BMP2, NTF3, KLF12, EPAS1, TGFBR1, TP53BP1, MAML2, SMAD5, MSTN, TEAD1, NR4A1, TEAD2, TEAD3, SREBF2, ATF6, HDAC5, EBF3, ETS2, DYRK…	0.157213		GOTERM_BP_5	GO:0051181~cofactor transport	7	0.0462005	SLC5A6, PPT1, SLC25A26, SLC19A1, SLC46A1, SLC25A17, FLVCR1	0.867804
GOTERM_BP_5	GO:0019932~second-messenger-mediated signaling	47	0.00786187	ADCY3, ADCY4, HIST4H4, EDN1, WASF2, NCS1, AURKA, AGTR1, S1PR3, EIF4EBP2, NDUFS4, MCTP2, GSN, RAPGEF2, TOP2A, EGFR, PTGER3, RXFP1, PTGER4, NUDT4, PIK3CD, UBE2C, FLNA, CD36, ADM, CHRM2, SSTR1, ZWINT, BUB1B, HMGB2, HIST1H4L, HIST1H4K, CCL2, ADORA2B, GNAI1, ERBB2, HIST1H4A, AGT, TGM2, HIST1H4E, HIST1H4F, HIST1H4C, HIST1H4D, HIST1H4I, HIST1H4J, NDC80, NPR3, FZD2, RCAN2, ADCY9, MC4R, TBXA2R, GRK5, HTR2…	0.157572		GOTERM_BP_5	GO:2001138~regulation of phospholipid transport	4	0.0464995	ABCA7, PRELID1, TRIAP1, ATP8A1	0.867104
GOTERM_BP_5	GO:0051254~positive regulation of RNA metabolic process	86	0.00820461	E2F1, MEF2C, THRB, ELF4, STAT5A, PPARG, XRCC6, ARNT2, TGFB3, CASK, ZEB1, FOXO3, CITED2, MDFIC, SMARCD3, GATA6, FOXF2, FGF2, ATF7IP, TBL1XR1, BCL10, AR, MYO6, EGR2, RARG, RXRA, TP53, SIX2, ARID1B, MECOM, PPARGC1A, TRERF1, HMGA1, AHR, HOXD9, HIF1A, TGFB1I1, GLIS3, HMGB2, HOXA13, FHL2, ELK1, SOX4, SRF, TCF7L2, CALCOCO1, STAT6, NR1H2, NPAS2, HAND2, RUNX1, NFATC2, TCF3, MAF, SREBF1, BMP2, FOXL2, IL6, …	0.162592		GOTERM_BP_5	GO:2001140~positive regulation of phospholipid transport	4	0.0464995	ABCA7, PRELID1, TRIAP1, ATP8A1	0.867104
GOTERM_BP_5	GO:0051173~positive regulation of nitrogen compound metabolic process	111	0.00839572	MEF2C, THRB, GDF6, STAT5A, ARNT2, EDN1, XRCC6, TGFB3, CASK, TNFSF12, FOXO3, FOXO4, CITED2, MDFIC, GATA6, SMARCD3, FOXF2, PDGFC, DDAH1, CCNA2, EGFR, BCL10, MYO6, RARG, RXRA, SIX2, CD40, ARID1B, MECOM, PPARGC1A, TRERF1, AHR, HOXD9, HIF1A, PDGFRA, TGFB1I1, HMGB2, ADORA2B, HOXA13, ELK1, SOX4, CALR, SRF, NR1H2, RUNX1, TCF3, KLF5, SREBF1, BMP2, EPAS1, NTF3, KLF12, TGFBR1, TP53BP1, MAML2, SMAD5, MSTN, T…	0.164776		GOTERM_BP_5	GO:0060426~lung vasculature development	4	0.0464995	LIF, ID1, ERRFI1, IFT88	0.867104
GOTERM_BP_5	GO:0048705~skeletal system morphogenesis	26	0.00894277	ZFAND5, PRRX1, TGFB3, ZEB1, MMP2, GLI3, OSR2, CTGF, ACAN, PKD1, COL11A1, TBX15, BMP1, GSC, COL13A1, TGFBR1, ARID5B, HSPG2, SIX2, GAS1, HOXD9, MEF2D, PDGFRA, PDGFRB, ROR2, COL1A1	0.173229		GOTERM_BP_5	GO:0015780~nucleotide-sugar transport	4	0.0464995	SLC35B1, SLC35D1, SLC35D2, SLC35A1	0.867104
GOTERM_BP_5	GO:0051051~negative regulation of transport	30	0.00894844	ENPP1, PTGS2, EDN1, PTGS1, FST, PXK, ADA, ACVR1C, NR1H2, PACSIN3, PACSIN2, HMOX1, GOPC, RAC1, PDE8B, NEDD4L, THBS1, AKT2, PRKCA, IRS2, TNFSF4, PFKL, CRYAB, PKIG, TACC3, FLNA, GRB10, CALM2, BARD1, HTR2A	0.172017		GOTERM_BP_5	GO:0072321~chaperone-mediated protein transport	4	0.0464995	TIMM10, TIMM13, TIMM8B, TIMM8A	0.867104
GOTERM_BP_5	GO:0007417~central nervous system development	77	0.00904781	DLC1, ARSB, E2F1, ARNT2, ZEB2, ZEB1, ZIC1, PRKG1, GLI3, MBP, CITED2, CKB, WNT2, NRCAM, KDM1A, SLC1A2, DAB1, NDUFS4, GSN, PDGFC, ROBO2, SEPP1, CDK5RAP2, ATP6V0D1, ASPM, NR2F1, AGPAT1, PRKCA, EGFR, IRS2, EGR2, GSC, CYP11A1, EMX2, TP53, MECOM, TACC3, SLIT3, NUMBL, PYGO2, EFNA5, TWSG1, SHROOM2, OXTR, CDH1, ALDH3A2, SRC, NPAS1, NPAS2, AGT, RAC1, NUMB, DCLK1, NES, NTF3, CREB1, GABRA5, HSPG2, BRCA2, EN1…	0.172455		GOTERM_BP_5	GO:0015914~phospholipid transport	12	0.0491973	ABCA7, PRELID1, TRIAP1, KCNN4, PITPNM1, NPC2, ATP9B, PITPNA, APOA5, ATP11A, PITPNC1, ATP8A1	0.87983
GOTERM_BP_5	GO:0010628~positive regulation of gene expression	101	0.00924167	MEF2C, THRB, GDF6, STAT5A, ARNT2, XRCC6, TGFB3, CASK, FOXO3, FOXO4, CITED2, SMARCD3, GATA6, MDFIC, FOXF2, CCNA2, BCL10, MYO6, RARG, RXRA, SIX2, ARID1B, MECOM, TRERF1, PPARGC1A, AHR, HOXD9, HIF1A, TGFB1I1, HMGB2, HOXA13, ELK1, SOX4, SRF, NR1H2, RUNX1, TCF3, SREBF1, KLF5, BMP2, NTF3, KLF12, EPAS1, TGFBR1, TP53BP1, MAML2, SMAD5, MSTN, TEAD1, NR4A1, TEAD2, TEAD3, SREBF2, ATF6, HDAC5, EBF3, ETS2, DYRK…	0.174512		GOTERM_BP_5	GO:0071806~protein transmembrane transport	11	0.0492773	PEX1, ZFAND2B, TIMM17B, TIMM10, TOMM20, TOMM40, PEX5, CHCHD4, AFG3L2, TIMM21, PEX7	0.877942
GOTERM_BP_5	GO:0032869~cellular response to insulin stimulus	18	0.0092925	IRS2, KAT2B, ENPP1, RXRA, PPARG, FOXO4, STAT1, IRS1, HDAC5, EIF4EBP1, GRB10, EIF4EBP2, CCND2, PCSK9, HDAC9, SIK2, PIK3R1, AKT2	0.174093		GOTERM_BP_5	GO:0007004~telomere maintenance via telomerase	11	0.0492773	DKC1, GAR1, OBFC1, HMBOX1, GNL3L, NAT10, CCT6A, NHP2, POT1, PINX1, TNKS2	0.877942
GOTERM_BP_5	GO:0002042~cell migration during sprouting angiogenesis	4	0.00934292	ROBO1, SRF, FGF2, SLIT2	0.173673		GOTERM_BP_5	GO:0045862~positive regulation of proteolysis	50	0.0505193	ANAPC16, TRAF2, ANAPC15, PMAIP1, PSMA7, PSMF1, MAP3K5, NOD1, CASP9, PTK2B, KLKB1, PSMD2, IL1B, FAM162A, HSPE1, FAS, PSMD7, FBXO22, RNF14, DDRGK1, AIFM1, LY96, ACER2, OSBPL7, MUL1, PLGRKT, BAD, MMP14, SIRT2, BCL2L11, BCL2L10, BCAP31, TNFRSF10A, PRELID1, APOPT1, PSMC5, PSMD13, PLK3, PSMA6, PSEN1, ARRB1, ZFAND2A, CYFIP2, RNF138, MDM2, JAK2, DNAJB2, RNF19B, EIF2AK3, CLN6	0.882157
GOTERM_BP_5	GO:0016310~phosphorylation	134	0.00990447	STK38, GDF6, STAT5A, TGFB3, TTK, CASK, PKMYT1, AURKA, AURKB, PRKG2, LPAR1, PRKG1, DMPK, WNT2, S1PR2, MAP3K6, MDFIC, MAP2K6, EGFR, DBNL, ROCK2, PIK3CD, WNK1, WEE1, CDKL1, RIPK3, PDGFRA, ATP5C1, BMP2K, ROR1, PDGFRB, ROR2, EIF2AK2, LRRK2, LRRK1, NRBP2, NEK7, FGFR2, CCL2, ADORA2B, NEK2, ERBB2, STK17B, PTK7, BMPR2, CHEK1, PXK, MAPKAPK2, EPHB4, SRC, IRAK3, TEK, ADRA2A, FGD4, BMP2, TGFBR1, ITGA1, TRIO, …	0.181817		GOTERM_BP_5	GO:0043065~positive regulation of apoptotic process	77	0.0515087	OSGIN1, ANKRD1, PMAIP1, ARHGAP4, MAP3K5, NOD1, CASP9, PAK3, DYNLL2, MAP3K9, IL1B, FAS, SIK1, FOSL1, DEDD2, IP6K2, PPP2R1B, AIFM2, LY96, AIFM1, HMGA2, NTSR1, CDK5, BCL2L11, BCAP31, BCL2L10, TNFRSF10A, PPP1CA, CAPN10, C1QBP, PSEN1, ARRB1, PSEN2, MLLT11, UBE2M, EIF2AK3, GADD45A, TRIM39, SIVA1, ING5, TRAF2, CDK5R1, ING2, CDC34, CHEK2, PTRH2, SCRIB, MOAP1, SQSTM1, HOXA5, DHODH, FAM162A, HSPE1, ZNF268,…	0.884917
GOTERM_BP_5	GO:0050767~regulation of neurogenesis	35	0.0104397	RTN4, NRP1, XRCC6, PPARG, KIT, CALR, CDH4, TTC3, MBP, NRCAM, ROBO1, SEMA3F, NUMB, ROBO2, CDK5RAP2, SEMA3A, ARHGDIA, ASPM, BMP2, NTF3, NLGN1, TP53, NTN1, SLIT2, NKX6-1, NUMBL, THY1, NOTCH3, VEGFC, ATF5, ULK1, CCND2, PBX1, TGIF2, NGF	0.189328		GOTERM_BP_5	GO:0044257~cellular protein catabolic process	87	0.0524109	MAN1B1, PMAIP1, ZNRF3, FBXL19, GPX1, USP27X, CUL7, KLHL25, USP12, PSMD2, USP10, FBXL14, YOD1, FBXL15, PSMD7, FBXO22, RNF145, DDRGK1, ENC1, ERLIN2, CCDC47, GAN, ARNTL, BCAP31, TMEM67, PDCL3, PSMA6, PSEN1, ARRB1, ZFAND2A, KLHL15, USP21, OPHN1, RNF138, USP20, UBE2W, MDM2, CLN8, TRIM39, FBXL2, ANAPC16, DERL2, CACUL1, ANAPC15, PPT1, EDEM3, RFFL, CDC34, CHEK2, PSMA7, EDEM1, PRPF19, ERCC8, PSMF1, EZR, F…	0.887151
GOTERM_BP_5	GO:0050880~regulation of blood vessel size	15	0.01064	KCNMA1, CAV1, ACTC1, ADORA2B, ACTA2, EDN1, ITGA1, GCLM, SOD2, WNT2, AGTR1, KCNJ8, AGT, PDE5A, ADRA1D	0.191243		GOTERM_BP_5	GO:0060271~cilium morphogenesis	33	0.0551911	CDC14A, KIF27, TTC26, NEK1, B9D2, DNAH1, ULK4, TMEM17, RAB3IP, BBIP1, TMEM231, WDPCP, CEP250, IFT20, DNAAF2, TCTN3, CEP290, SSX2IP, SPATA6, LRRC6, RSG1, KIF3A, PCNT, SPAG1, AHI1, LRGUK, PTPDC1, TMEM67, POC1B, CCDC114, RFX3, IFT88, IQUB	0.897795
GOTERM_BP_5	GO:0010720~positive regulation of cell development	18	0.0107906	BMP2, NTF3, XRCC6, PPARG, TGFB3, KIT, CDH4, NTN1, SLIT2, NKX6-1, NUMBL, VEGFC, ROBO1, NUMB, ROBO2, TGFB1I1, ARHGDIA, NGF	0.192325		GOTERM_BP_5	GO:0044782~cilium organization	31	0.0553179	CDC14A, KIF27, TTC26, NEK1, B9D2, DNAH1, TMEM17, RAB3IP, NPHP4, BBIP1, TMEM231, WDPCP, CEP250, DNAAF2, IFT20, CEP290, SSX2IP, SPATA6, LRRC6, RSG1, KIF3A, PCNT, SPAG1, AHI1, LRGUK, TTC17, TMEM67, POC1B, CCDC114, RFX3, IFT88	0.896321
GOTERM_BP_5	GO:0000075~cell cycle checkpoint	22	0.0107947	CDC6, CDK1, TP53, PML, CENPF, BRIP1, TTK, CHEK1, CENPE, BIRC5, FOXO4, FOXN3, GTSE1, NEK11, RAD1, CCND1, ZWINT, BUB1, BUB1B, ZWILCH, SMC1A, CCNA2	0.191051		GOTERM_BP_5	GO:0015838~amino-acid betaine transport	5	0.0561508	SLC25A20, CPT2, SLC22A4, SLC22A5, CPT1A	0.897912
GOTERM_BP_5	GO:0010812~negative regulation of cell-substrate adhesion	6	0.0110369	ACVRL1, NF2, BCL6, COL1A1, THBS1, PIK3R1	0.193567		GOTERM_BP_5	GO:0015695~organic cation transport	6	0.0571294	OAZ3, SLC22A18, SLC22A4, SLC22A5, SLC22A1, SLC25A17	0.900061
GOTERM_BP_5	GO:0006940~regulation of smooth muscle contraction	12	0.0111393	KCNMA1, CAV1, PTGS2, ADORA2B, CHRM2, PTGS1, EDN1, TBXA2R, OXTR, CNN1, SRF, ADA	0.19385		GOTERM_BP_5	GO:0006576~cellular biogenic amine metabolic process	29	0.0582755	CCBL1, SAT2, ABHD3, PSMA7, OAZ3, PSMF1, LPCAT1, ARG2, APOA5, PSMD2, PEMT, SMOX, ENOPH1, PSMD7, MRI1, AADAT, ODC1, PLA2G16, PLA2G15, GATM, CDS1, PSMD13, PSMC5, PSMA6, SMPD1, GAMT, SMS, SLC25A15, SMPD3	0.902808
GOTERM_BP_5	GO:0010740~positive regulation of protein kinase cascade	35	0.0114249	FGF9, ERBB2, TRIM13, GJA1, TFG, TLR4, LPAR1, MAP3K3, CLCF1, HMOX1, AGT, SHISA5, TGM2, CASP1, TRAF5, BCL10, IL6, F10, GOLT1B, TGFBR1, LGALS1, HCLS1, MALT1, CD40, TMEM189, LGALS9, FLNA, LEP, TRAF3IP2, APOL3, IKBKE, TNFSF10, TNFRSF10B, F3, HTR2B	0.196973		GOTERM_BP_5	GO:0006303~double-strand break repair via nonhomologous end joining	13	0.0590237	XRCC4, BRCC3, POLA1, LIG4, KAT5, HMGA2, RNF8, PRPF19, PAXIP1, DCLRE1A, DCLRE1B, SETMAR, KDM4D	0.903888
GOTERM_BP_5	GO:0050769~positive regulation of neurogenesis	16	0.0120273	BMP2, NTF3, XRCC6, PPARG, KIT, CDH4, NTN1, NKX6-1, SLIT2, NUMBL, VEGFC, ROBO1, NUMB, ROBO2, ARHGDIA, NGF	0.204884		GOTERM_BP_5	GO:0051603~proteolysis involved in cellular protein catabolic process	83	0.0595572	MAN1B1, PMAIP1, ZNRF3, FBXL19, GPX1, USP27X, CUL7, KLHL25, USP12, PSMD2, USP10, FBXL14, YOD1, FBXL15, PSMD7, FBXO22, RNF145, DDRGK1, ENC1, ERLIN2, CCDC47, GAN, ARNTL, BCAP31, TMEM67, PDCL3, PSMA6, PSEN1, ARRB1, ZFAND2A, KLHL15, USP21, OPHN1, RNF138, USP20, UBE2W, MDM2, TRIM39, FBXL2, ANAPC16, DERL2, CACUL1, ANAPC15, EDEM3, RFFL, CDC34, PSMA7, EDEM1, PRPF19, PSMF1, ERCC8, FBXW5, PTK2B, SQSTM1, USP…	0.904108
GOTERM_BP_5	GO:0007229~integrin-mediated signaling pathway	18	0.0124737	COL3A1, ITGA1, ITGA11, NEDD9, ITGA4, COL16A1, ITGBL1, ADAMTS7, DOCK1, GAB2, ITGA5, CTGF, ITGB8, ITGA8, ITGA7, ADAM33, ADAMTS10, ADAMTS1	0.210264		GOTERM_BP_5	GO:0043068~positive regulation of programmed cell death	77	0.06012	OSGIN1, ANKRD1, PMAIP1, ARHGAP4, MAP3K5, NOD1, CASP9, PAK3, DYNLL2, MAP3K9, IL1B, FAS, SIK1, FOSL1, DEDD2, IP6K2, PPP2R1B, AIFM2, LY96, AIFM1, HMGA2, NTSR1, CDK5, BCL2L11, BCAP31, BCL2L10, TNFRSF10A, PPP1CA, CAPN10, C1QBP, PSEN1, ARRB1, PSEN2, MLLT11, UBE2M, EIF2AK3, GADD45A, TRIM39, SIVA1, ING5, TRAF2, CDK5R1, ING2, CDC34, CHEK2, PTRH2, SCRIB, MOAP1, SQSTM1, HOXA5, DHODH, FAM162A, HSPE1, ZNF268,…	0.904439
GOTERM_BP_5	GO:0045137~development of primary sexual characteristics	28	0.0130202	HMGB2, AR, FOXL2, FGF7, HOXA13, FGF9, STAT5A, FST, BRCA2, BCL2L2, FOXO3, CENPI, CDH6, LEP, AFP, ACVR2A, PLA2G4A, CCND1, OSR1, CCND2, AGT, PDGFRA, ADAMTS1, ANGPT1, LHX9, ERCC1, MGST1, DHCR24	0.217013		GOTERM_BP_5	GO:0044038~cell wall macromolecule biosynthetic process	3	0.0603453	POMT2, POMT1, SDF2L1	0.90347
GOTERM_BP_5	GO:0045807~positive regulation of endocytosis	10	0.0130744	CAV1, ACTN4, PCSK9, FGF10, MFGE8, NEDD4L, CALR, PTX3, LDLRAP1, HIP1	0.216402		GOTERM_BP_5	GO:0006056~mannoprotein metabolic process	3	0.0603453	POMT2, POMT1, SDF2L1	0.90347
GOTERM_BP_5	GO:0001656~metanephros development	13	0.0134484	BMP2, SPRY1, HOXC11, OSR1, PGF, AGT, ITGA8, SIX2, ROBO2, PBX1, GREM1, GLI3, SLIT2	0.22046		GOTERM_BP_5	GO:0097466~glycoprotein ERAD pathway	3	0.0603453	MAN1B1, EDEM3, EDEM1	0.90347
GOTERM_BP_5	GO:0045785~positive regulation of cell adhesion	16	0.0140513	ERBB2, CCDC80, NID1, L1CAM, EDIL3, ECM2, SRC, CITED2, CDH13, CD36, TGM2, COL8A1, FGF1, THBS1, CHRD, CYR61	0.22772		GOTERM_BP_5	GO:0044845~chain elongation of O-linked mannose residue	3	0.0603453	POMT2, POMT1, SDF2L1	0.90347
GOTERM_BP_5	GO:0045935~positive regulation of nucleobase, nucleoside, nucleotide and nucleic acid metabolic process	106	0.0150902	MEF2C, THRB, GDF6, STAT5A, ARNT2, XRCC6, TGFB3, CASK, FOXO3, TNFSF12, FOXO4, CITED2, GATA6, SMARCD3, MDFIC, FOXF2, PDGFC, CCNA2, BCL10, MYO6, RARG, RXRA, SIX2, CD40, ARID1B, MECOM, TRERF1, PPARGC1A, AHR, HOXD9, HIF1A, PDGFRA, TGFB1I1, HMGB2, ADORA2B, HOXA13, ELK1, SOX4, CALR, SRF, NR1H2, RUNX1, TCF3, SREBF1, KLF5, BMP2, EPAS1, NTF3, KLF12, TGFBR1, TP53BP1, MAML2, SMAD5, MSTN, TEAD1, NR4A1, TEAD2,…	0.240931		GOTERM_BP_5	GO:0031506~cell wall glycoprotein biosynthetic process	3	0.0603453	POMT2, POMT1, SDF2L1	0.90347
GOTERM_BP_5	GO:0010594~regulation of endothelial cell migration	9	0.0156309	HDAC5, VEGFC, ACVRL1, AGT, EDN1, HDAC9, THBS1, FGF2, HDAC7	0.246916		GOTERM_BP_5	GO:0070589~cellular component macromolecule biosynthetic process	3	0.0603453	POMT2, POMT1, SDF2L1	0.90347
GOTERM_BP_5	GO:0050771~negative regulation of axonogenesis	9	0.0156309	RTN4, NRP1, ULK1, SEMA3F, SEMA3A, NTN1, ARHGDIA, MBP, THY1	0.246916		GOTERM_BP_5	GO:1904382~mannose trimming involved in glycoprotein ERAD pathway	3	0.0603453	MAN1B1, EDEM3, EDEM1	0.90347
GOTERM_BP_5	GO:0051246~regulation of protein metabolic process	94	0.0156659	DLC1, A2M, MASP1, GDF6, LTBP4, EDN1, TGFB3, EIF5A, GJA1, TTK, ZEB2, TLR4, PDCD4, AGTR1, MAP3K6, EIF4EBP1, NDUFS4, EIF4EBP2, SERPINE2, PACSIN3, CLCF1, MDFIC, PDGFC, PDGFD, PIWIL4, FAM129A, FGF2, EGFR, PRKCA, CDK1, BCL10, DBNL, PKN1, SERPING1, UBE2H, TMEM189, UBE2C, PPARGC1A, FLNA, EIF4G1, ACVR2A, VEGFC, CCND1, G6PD, PSME1, CCND2, EIF4A2, NCK1, CD81, BUB1B, PDGFRB, HSPB1, LRRK2, EIF5A2, ZER1, UBE2T…	0.245879		GOTERM_BP_5	GO:0043434~response to peptide hormone	78	0.0607833	NAMPT, PPARA, HRAS, ATP6AP1, CYC1, PKM, MAX, PRKAR2B, PDPK1, PRKAR2A, GRIN2C, PSMD2, DLG4, IL1B, SHC1, SRD5A1, FAS, MLST8, PSMD7, ERRFI1, FRS2, BRAF, PIK3CB, BAIAP2, PRKAB1, QDPR, ADIPOR1, SOCS7, MBD5, LMBRD1, MARK3, POR, WDR83, CAPN10, PSMA6, GNB2, BTG2, SLC25A33, ADAM17, MDM2, THEM4, AKAP1, PRKCZ, CAB39L, DAG1, PSMA7, RRAGD, PAQR3, PPAT, ATP6V0B, RRAGC, PSMF1, INPP5K, UPRT, KBTBD7, PIK3R3, APEX…	0.903327
GOTERM_BP_5	GO:0060348~bone development	27	0.0157002	TWSG1, PTGS2, PDLIM7, TUFT1, FGF9, TGFB3, FHL2, MMP2, IGSF10, CTGF, JUND, PTN, EGFR, BMP2, BMP1, COL13A1, SMAD5, HSPG2, WWTR1, MEF2D, SORT1, COL1A1, EXT1, CHRD, BMP6, CDH11, IGFBP5	0.244846		GOTERM_BP_5	GO:0006820~anion transport	76	0.0613369	SLC22A17, PPARA, CPT2, SLC20A1, PITPNA, SLC35A1, SLC52A2, SLC26A11, SLC26A2, SLC25A20, TRIAP1, CRY2, SLC35D1, SLC23A2, APOA5, SLC22A4, IL1B, PITPNC1, SLC25A26, SLC22A5, PQLC2, IP6K2, ANO8, STX1A, SLCO4A1, SLC3A2, CLIC1, NTSR1, TMEM27, PITPNM1, NPC2, PSEN1, ATP9B, VAMP8, SLC37A1, MFSD10, CLN8, ABCA7, CLCN3, CLCN2, SLC38A9, NFKBIE, SNX4, STARD10, SLC19A1, SFXN5, BEST3, SERINC5, SLC35B1, SLC6A12, SL…	0.903626
GOTERM_BP_5	GO:0030517~negative regulation of axon extension	5	0.0157872	RTN4, NRP1, SEMA3F, SEMA3A, NTN1	0.244539		GOTERM_BP_5	GO:2001243~negative regulation of intrinsic apoptotic signaling pathway	16	0.0630561	ING2, CREB3, TAF9B, TMEM161A, BCL2L10, NOC2L, PPIF, HYOU1, GPX1, TRIAP1, TRAP1, HSPH1, RRN3, CDKN2D, MAPK8IP1, PTPN1	0.908202
GOTERM_BP_5	GO:0051325~interphase	24	0.0164783	E2F1, EGFR, BCAT1, CDC6, CENPF, CHEK1, TPD52L1, BIRC5, FOXO4, CDKN3, FOXN3, GTSE1, CDK2, CDKN1C, CCNB1, PRUNE2, CCND1, CCND2, KRT7, CDC123, CAMK2D, ABL1, TCF3, NFATC1	0.252314		GOTERM_BP_5	GO:0043409~negative regulation of MAPK cascade	23	0.0634491	PTPRJ, PTPN2, SORL1, DAG1, PTPN22, PAQR3, SPRY4, LIF, DUSP5, HSPH1, EZR, VRK3, INPP5K, RGS3, ARRB1, ITGB1BP1, SMPD1, IL1B, MAPK8IP1, PTPN1, ERRFI1, DUSP6, DLG1	0.907877
GOTERM_BP_5	GO:0001542~ovulation from ovarian follicle	6	0.0168057	LEP, AFP, PLA2G4A, AGT, ADAMTS1, FOXO3	0.255136		GOTERM_BP_5	GO:1901797~negative regulation of signal transduction by p53 class mediator	7	0.0642448	SENP2, TRIAP1, ING2, RRN3, TAF9B, MDM2, RFFL	0.90898
GOTERM_BP_5	GO:0032350~regulation of hormone metabolic process	6	0.0168057	KCNMA1, HIF1A, NR3C1, TRERF1, TCF7L2, BMP6	0.255136		GOTERM_BP_5	GO:0019673~GDP-mannose metabolic process	4	0.0642762	GMDS, TSTA3, GUK1, PMM1	0.907384
GOTERM_BP_5	GO:0048566~embryonic gut development	6	0.0168057	FGF9, HLX, FOXF2, FGF10, GLI3, ADA	0.255136		GOTERM_BP_5	GO:2001020~regulation of response to DNA damage stimulus	23	0.0674174	BRCC3, ING2, TAF9B, RINT1, TMEM161A, SIRT6, ANKRD1, CHEK2, PMAIP1, HMGA2, RNF8, SENP2, RPA2, TRIAP1, ERCC8, CASP9, CDKN2D, SETMAR, MDM2, NEK4, OGG1, APEX1, KDM4D	0.916298
GOTERM_BP_5	GO:0008406~gonad development	25	0.0168331	HMGB2, FOXL2, AR, FGF7, FGF9, STAT5A, FST, BRCA2, BCL2L2, FOXO3, CENPI, CDH6, LEP, AFP, ACVR2A, CCND1, PLA2G4A, OSR1, CCND2, AGT, ANGPT1, ADAMTS1, LHX9, MGST1, ERCC1	0.25399		GOTERM_BP_5	GO:0006206~pyrimidine nucleobase metabolic process	8	0.0677361	DCTD, UMPS, NT5C3A, UPRT, DHODH, UCK1, MTOR, NT5E	0.91572
GOTERM_BP_5	GO:0042542~response to hydrogen peroxide	15	0.0173165	TXNIP, PXDN, SLC8A1, CYP11A1, OLR1, CRYAB, TRPA1, STAT1, PARK7, ADA, SOD2, PLA2G4A, NPTXR, HMOX1, COL1A1	0.258778		GOTERM_BP_5	GO:0032543~mitochondrial translation	19	0.0683417	MRPS34, MRPS33, TARS2, MRPL50, COA3, MTRF1L, MRPS6, MRPS7, MRRF, QRSL1, MRPL12, MRPS18B, MRPL28, C1QBP, MRPL17, MRPL36, MRPL49, HARS, DAP3	0.916057
GOTERM_BP_5	GO:0051493~regulation of cytoskeleton organization	29	0.0176314	DLC1, CAV1, LIMA1, SHROOM2, ELN, EDN1, WNT2, CDC42EP2, GSN, RAC1, SKA2, SKA1, ARHGEF2, NF2, ROCK2, PSRC1, SPTBN4, CENPE, MID1IP1, MID1, NEXN, ARPC1B, NCK1, CAPG, MAP2, SCIN, MAP4, TMSB4X, ADD1	0.261319		GOTERM_BP_5	GO:0009950~dorsal/ventral axis specification	6	0.068569	SENP2, RGS20, LRP5L, LRP6, SMAD2, FZD5	0.915201
GOTERM_BP_5	GO:0033559~unsaturated fatty acid metabolic process	14	0.0182666	AKR1C3, AKR1C2, PLA2G4A, PTGIS, PTGS2, PTGDS, PDPN, RNPEPL1, EDN1, PTGS1, FADS3, FADS2, PLA2G4C, C9ORF3	0.267869		GOTERM_BP_5	GO:0097300~programmed necrotic cell death	9	0.0690432	TNFRSF10A, PPIF, ALKBH7, TRAF2, MAP3K5, PGAM5, MLKL, FAS, SIRT2	0.915128
GOTERM_BP_5	GO:0043255~regulation of carbohydrate biosynthetic process	8	0.0185086	LEP, IRS2, ENPP1, C1QTNF2, NR3C1, PPARGC1A, IRS1, AKT2	0.269378		GOTERM_BP_5	GO:0021819~layer formation in cerebral cortex	5	0.0702444	CDK5R1, MBOAT7, SOCS7, LRP8, CDK5	0.917299
GOTERM_BP_5	GO:0051318~G1 phase	8	0.0185086	E2F1, CDKN1C, PRUNE2, CDC6, CDC123, FOXO4, TCF3, CDK2	0.269378		GOTERM_BP_5	GO:0015074~DNA integration	5	0.0702444	GIN1, KRBA2, THAP9, ZNF91, SETMAR	0.917299
GOTERM_BP_5	GO:0022602~ovulation cycle process	16	0.0188806	LEP, AFP, FOXL2, PLA2G4A, FGF7, CCND2, STAT5A, AGT, ERBB2, TGFB3, OXTR, MSTN, ADAMTS1, ANGPT1, FOXO3, CENPI	0.272474		GOTERM_BP_5	GO:0036503~ERAD pathway	15	0.0711771	DERL2, FBXO2, MAN1B1, CCDC47, ERLIN2, EDEM3, EDEM1, BCAP31, TMEM67, PSMC5, SDF2L1, SVIP, DNAJB2, UBXN8, YOD1	0.918593
GOTERM_BP_5	GO:0045834~positive regulation of lipid metabolic process	13	0.0191349	IRS2, PPARG, IRS1, PPARGC1A, NR1H2, AGTR1, PLA2G4A, AGT, C1QTNF2, CD81, RAC1, AKT2, BMP6	0.274076		GOTERM_BP_5	GO:0036498~IRE1-mediated unfolded protein response	12	0.0731543	HYOU1, BFAR, CUL7, DNAJB11, DDX11, SHC1, PTPN1, SRPRB, EDEM1, BCL2L11, SSR1, SEC61A2	0.922838
GOTERM_BP_5	GO:0031100~organ regeneration	9	0.0199205	AFP, CCND1, CCL2, ADM, TGFBR1, PPARG, ANGPT1, CCNA2, GAS6	0.282093		GOTERM_BP_5	GO:0009311~oligosaccharide metabolic process	12	0.0731543	MGAT4B, ST6GALNAC4, ST8SIA6, ST3GAL5, GLA, ST3GAL4, MAN1B1, NEU1, ALG6, EDEM3, NEU3, EDEM1	0.922838
GOTERM_BP_5	GO:0045787~positive regulation of cell cycle	15	0.0201331	EGFR, CCND1, HOXA13, CCND2, DLGAP5, STAT5A, EDN1, BRCA2, NUSAP1, BIRC5, CENPE, ASNS, CALR, TCF3, CITED2	0.283095		GOTERM_BP_5	GO:0060997~dendritic spine morphogenesis	7	0.0746139	NGEF, PAK3, BAIAP2, DLG4, LRP8, EPHB1, EPHB2	0.925432
GOTERM_BP_5	GO:0050770~regulation of axonogenesis	15	0.0201331	RTN4, NRP1, NTN1, CDH4, SLIT2, THY1, MBP, NRCAM, ULK1, ROBO1, SEMA3F, ROBO2, SEMA3A, ARHGDIA, NGF	0.283095		GOTERM_BP_5	GO:0010942~positive regulation of cell death	80	0.0754909	OSGIN1, ANKRD1, PMAIP1, ARHGAP4, MAP3K5, NOD1, CASP9, PAK3, DYNLL2, MAP3K9, IL1B, FAS, SIK1, FOSL1, DEDD2, IP6K2, PPP2R1B, AIFM2, LY96, AIFM1, HMGA2, NTSR1, CDK5, BCL2L11, DDIT4, BCAP31, BCL2L10, TNFRSF10A, PPP1CA, CAPN10, C1QBP, PSEN1, ARRB1, PSEN2, MLLT11, UBE2M, EIF2AK3, GADD45A, TRIM39, SIVA1, ING5, TRAF2, CDK5R1, ING2, CDC34, CHEK2, PTRH2, SCRIB, MOAP1, SQSTM1, HOXA5, DHODH, FAM162A, HSPE1, …	0.926383
GOTERM_BP_5	GO:0031110~regulation of microtubule polymerization or depolymerization	10	0.0204245	WNT2, ARHGEF2, CAV1, MAP2, PSRC1, MAP4, SKA2, SKA1, MID1IP1, MID1	0.285021		GOTERM_BP_5	GO:0010952~positive regulation of peptidase activity	24	0.0760959	TRAF2, AIFM1, LY96, ACER2, MUL1, BAD, PMAIP1, MMP14, BCL2L11, BCL2L10, BCAP31, TNFRSF10A, PRELID1, MAP3K5, APOPT1, NOD1, CASP9, ARRB1, CYFIP2, FAM162A, HSPE1, JAK2, FAS, EIF2AK3	0.926601
GOTERM_BP_5	GO:0010564~regulation of cell cycle process	25	0.0206592	HOXA13, NEK2, EDN1, PML, PKMYT1, TTK, ANLN, CALR, GTSE1, BUB1, CAMK2D, FBXO5, BCL6, ROCK2, DLGAP5, CENPF, BRCA2, NUSAP1, PDE3A, BIRC5, CENPE, GAS1, UBE2C, KIF20B, APBB2	0.286249		GOTERM_BP_5	GO:0051898~negative regulation of protein kinase B signaling	8	0.0771328	PTPRJ, INPP5K, DAG1, MUL1, LMBRD1, PHLDA3, EPHA2, DLG1	0.92793
GOTERM_BP_5	GO:0032964~collagen biosynthetic process	4	0.0209679	TRAM2, COL3A1, COL1A1, SERPINH1	0.288325		GOTERM_BP_5	GO:1901216~positive regulation of neuron death	13	0.0772253	CDK5R1, AIFM1, PMAIP1, BAD, CDC34, CDK5, BCL2L11, DDIT4, MAP3K5, CASP9, PAK3, UBE2M, MTOR	0.926822
GOTERM_BP_5	GO:0043549~regulation of kinase activity	64	0.0212762	ALS2, ADCY3, ADCY4, EDN1, TGFB3, PKMYT1, ZEB2, LPAR1, PDCD4, S1PR2, MAP3K6, SPRY1, DAB1, CERKL, MDFIC, SPRED2, PDGFC, FGF2, MAP2K6, PRKCA, EGFR, CDC6, DBNL, PKIG, PKN1, IRS1, THY1, CCND1, TNFRSF10B, CCND2, CD81, CKS1B, CAV1, PARD3, ADORA2B, SNX6, ERBB2, KITLG, CHEK1, KIT, DGKA, IRAK3, DUSP19, C1QTNF2, RAC1, ADRA2A, MLLT1, THBS1, AGK, FGD4, NF2, TGFBR1, ITGA1, MALT1, CENPE, HGF, CDKN3, SH3BP5, CDK…	0.290365		GOTERM_BP_5	GO:0072528~pyrimidine-containing compound biosynthetic process	9	0.0775876	TPK1, DCTD, UMPS, NME3, UPRT, DHFRL1, DHODH, UCK1, MTOR	0.926411
GOTERM_BP_5	GO:0051216~cartilage development	18	0.0213527	PRKCA, WNT5A, BMP2, BMP1, EVC, FGF9, EDN1, PRRX1, HSPG2, ZEB1, MEF2D, CTGF, ACAN, PKD1, ROR2, COL1A1, COL11A1, BMP6	0.289712		GOTERM_BP_5	GO:0019219~regulation of nucleobase-containing compound metabolic process	454	0.0776519	HRAS, ZNF57, ZNF781, ZNF782, ZNF253, ZNF254, ZNF778, ZNF776, MC1R, MAP3K9, DHX34, ZNF397, DHX33, ZNF391, ZNF101, ZNF43, IKBKAP, ZNF45, DDRGK1, ZNF44, PCBD1, ZNF507, TAF4B, ZNF790, ZNF791, ZNF649, ZNF792, MED10, ZNF37A, CTDSPL2, ZNF236, ZNF235, EIF2AK3, ZNHIT3, ZNF517, NFKBIB, ZNF76, ZNF131, ZNF510, MYBL1, ZNF615, ZNF616, ZNF227, ZNF222, ZNF74, NAT10, NAT14, SPOP, DNMT3A, DVL3, ESRRA, ZNF121, ZNF6…	0.925233
GOTERM_BP_5	GO:0006333~chromatin assembly or disassembly	27	0.0231011	HIST1H2AB, HMGB2, HIST1H4L, HIST4H4, HIST1H4K, HP1BP3, H1FX, CBX8, TSPYL5, CBX5, HIST1H2BO, HIST1H2BM, HIST1H4A, HJURP, CENPA, HIST1H2BI, HIST1H4E, HIST1H4F, HIST1H4C, HIST1H4D, ASF1B, HIST1H4I, HIST1H4J, CHD3, H1F0, HIST1H3J, HIST1H1E, HIST1H1D, HIST1H2BE, HIST1H1B, HIST1H2BH, HMGA1, HIST2H2BF, H2AFY2, SMARCC2, HIST1H3B, HIST1H2AJ, HIST1H3F, HIST1H2AL, HIST1H3G, HIST1H3H, HIST1H3I	0.30796		GOTERM_BP_5	GO:1901652~response to peptide	81	0.0778363	NAMPT, PPARA, HRAS, ATP6AP1, CYC1, PTPN22, PKM, MAX, PRKAR2B, PDPK1, PRKAR2A, NOD1, GRIN2C, PSMD2, DLG4, IL1B, SHC1, SRD5A1, FAS, MLST8, PSMD7, ERRFI1, FRS2, BRAF, PIK3CB, BAIAP2, PRKAB1, QDPR, ADIPOR1, SOCS7, MBD5, LMBRD1, MARK3, POR, WDR83, CAPN10, PSMA6, GNB2, BTG2, SLC25A33, ADAM17, MDM2, THEM4, AKAP1, PRKCZ, CAB39L, DAG1, PSMA7, RRAGD, PAQR3, PPAT, ATP6V0B, RRAGC, PSMF1, INPP5K, UPRT, KBTBD7…	0.924367
GOTERM_BP_5	GO:0070507~regulation of microtubule cytoskeleton organization	12	0.0236542	WNT2, ARHGEF2, CAV1, ROCK2, MAP2, PSRC1, MAP4, CENPE, SKA2, SKA1, MID1IP1, MID1	0.312497		GOTERM_BP_5	GO:0006260~DNA replication	45	0.0791572	ING5, HRAS, GAR1, DBF4, POLA1, GNL3L, CHEK2, CDC34, POT1, DTD1, RPA1, RPA2, TOP1, DKC1, CERS1, POLE3, SETMAR, ORC5, SHC1, NAT10, MGME1, POLG2, INO80E, APEX1, PINX1, CDC7, SSRP1, HMBOX1, TREX1, POLB, CCT6A, LIG4, C10ORF2, TNKS2, SENP2, STRA13, NABP2, APITD1, SLC25A33, RFC2, HELB, OBFC1, ZRANB3, KCTD13, NHP2	0.926431
GOTERM_BP_5	GO:0042594~response to starvation	12	0.0236542	SREBF1, CAV1, MAP1LC3A, ADM, ACADS, BMPR2, TP53, PCSK9, HFE, ASNS, CPS1, PPARGC1A	0.312497		GOTERM_BP_5	GO:0046835~carbohydrate phosphorylation	6	0.0811758	POMK, PFKFB4, HK2, RBKS, IPPK, XYLB	0.930105
GOTERM_BP_5	GO:0048286~lung alveolus development	8	0.0239999	TNS3, PDPN, BMPR2, TGFB3, FGF10, HS6ST1, ADA, FOXP2	0.31469		GOTERM_BP_5	GO:0030149~sphingolipid catabolic process	6	0.0811758	GLA, SMPD1, NEU1, PPT1, NEU3, SMPD3	0.930105
GOTERM_BP_5	GO:0031109~microtubule polymerization or depolymerization	6	0.0242702	WNT2, KIF2C, CAV1, CRYAB, FBXO5, STMN1	0.316035		GOTERM_BP_5	GO:0090084~negative regulation of inclusion body assembly	4	0.0846653	HSPA2, SORL1, DNAJB2, DNAJB6	0.936807
GOTERM_BP_5	GO:0001889~liver development	14	0.0248677	CADM1, RXRA, ERBB2, HGF, ADA, SOD2, CITED2, AFP, CCND1, GATA6, CCND2, HLX, PCSK9, AACS	0.320871		GOTERM_BP_5	GO:0006983~ER overload response	4	0.0846653	ATG10, CCDC47, PPP1R15B, EIF2AK3	0.936807
GOTERM_BP_5	GO:0008585~female gonad development	16	0.0248787	LEP, AFP, FOXL2, PLA2G4A, FGF7, CCND2, STAT5A, AGT, FST, BRCA2, ADAMTS1, ANGPT1, FOXO3, LHX9, CENPI, CDH6	0.319394		GOTERM_BP_5	GO:0043623~cellular protein complex assembly	66	0.0853941	NDUFAF4, COX14, COX11, NDUFAF6, COA3, PREX1, TLR6, VILL, PAK3, ZFYVE9, NDUFS8, RANBP6, MLST8, TUBG2, DLG1, TIMMDC1, ATPAF2, STX4, LRRC6, TWF2, AIFM1, BAIAP2, SPAG1, TMEM70, TIMM21, TMEM27, ANKRD27, STRA13, SLC25A33, PFDN6, TBCD, ARPC5L, TOMM20, SURF1, TRAF2, TPPP3, EID2, EXOC8, ACTR3B, ABI2, DNAH1, SDHAF1, PFN2, BLOC1S2, KIRREL, PTK2B, TMEM33, DNAAF2, CDC42EP4, TNPO1, NEFL, SCO1, NIN, SPTBN5, NDU…	0.937195
GOTERM_BP_5	GO:0001936~regulation of endothelial cell proliferation	10	0.0250445	WNT2, CDH13, CAV1, HIF1A, CCL2, AIMP1, PGF, F3, TNFSF12, THBS1	0.319573		GOTERM_BP_5	GO:0035269~protein O-linked mannosylation	5	0.0859606	POMT2, POMT1, SDF2L1, DPM2, TMEM5	0.937235
GOTERM_BP_5	GO:0042246~tissue regeneration	10	0.0250445	IGSF10, NOTCH3, CCNB1, INA, NOTCH2, GSN, SERPINE1, NINJ2, MSTN, FGF10	0.319573		GOTERM_BP_5	GO:0006516~glycoprotein catabolic process	5	0.0859606	HPSE, FBXO2, MAN1B1, EDEM3, EDEM1	0.937235
GOTERM_BP_5	GO:0045786~negative regulation of cell cycle	19	0.0251048	EGFR, PTPRK, BMP2, GMNN, SIPA1, TP53, PML, CENPF, TTK, MOV10L1, CENPE, GAS1, PDCD4, BTG3, BUB1, BCL6, APBB2, RUNX3, NGF	0.318639		GOTERM_BP_5	GO:0008630~intrinsic apoptotic signaling pathway in response to DNA damage	17	0.0866283	ING2, TAF9B, TMEM161A, POLB, BAD, CHEK2, PMAIP1, BCL2L11, EPHA2, BCL2L10, DDIT4, TRIAP1, MOAP1, CASP9, CDKN2D, AEN, PHLDA3	0.937487
GOTERM_BP_5	GO:0060325~face morphogenesis	5	0.0253599	ARID5B, PDGFRA, ASPH, COL1A1, MMP2	0.319757		GOTERM_BP_5	GO:0097035~regulation of membrane lipid distribution	8	0.0872506	ABCA7, PRELID1, TRIAP1, KCNN4, RFT1, ATP9B, ATP11A, ATP8A1	0.937642
GOTERM_BP_5	GO:0010975~regulation of neuron projection development	17	0.0262038	RTN4, NRP1, CDH4, NTN1, SLIT2, MBP, THY1, NUMBL, NRCAM, ULK1, ROBO1, SEMA3F, NUMB, ROBO2, SEMA3A, ARHGDIA, NGF	0.326955		GOTERM_BP_5	GO:0035967~cellular response to topologically incorrect protein	21	0.0896343	DERL2, CREB3, PTPN2, EDEM3, SRPRB, EDEM1, BCL2L11, SSR1, HYOU1, BFAR, CUL7, DNAJB11, DDX11, SDF2L1, UBE2W, SHC1, YOD1, PTPN1, PPP1R15B, EIF2AK3, SEC61A2	0.941321
GOTERM_BP_5	GO:0010721~negative regulation of cell development	13	0.0264453	RTN4, ATF5, NRP1, ULK1, SEMA3F, TP53, SEMA3A, NTN1, TTC3, ARHGDIA, NKX6-1, MBP, THY1	0.32786		GOTERM_BP_5	GO:0031326~regulation of cellular biosynthetic process	473	0.0906231	HRAS, PDP2, ZNF57, ZNF781, ZNF782, ZNF253, ZNF254, ZNF778, ZNF776, MC1R, MAP3K9, ZNF397, DHX33, ZNF391, ZNF101, ZNF43, PDPR, IKBKAP, ZNF45, DDRGK1, ZNF44, PCBD1, ZNF507, TAF4B, ZNF790, ZNF791, ZNF649, ZNF792, MED10, ZNF37A, CTDSPL2, ZNF236, PPP1CA, ZNF235, EIF2AK3, ZNHIT3, ZNF517, NFKBIB, ZNF76, ZNF131, ZNF510, MYBL1, ZNF615, ZNF616, DTD1, ZNF227, LPCAT1, ZNF222, PEMT, ZNF74, NAT10, NAT14, SPOP, …	0.942148
GOTERM_BP_5	GO:0008202~steroid metabolic process	39	0.026474	TM7SF2, CYB5R3, TSPO, CYB5R2, CYP1B1, LDLR, SNX17, LSS, NR3C1, AKR1C2, STARD5, C1QTNF3, CH25H, INSIG1, ATP8B1, PCSK9, FGF2, AKR1C1, CYP19A1, DHCR24, SREBF1, EBP, CUBN, TNFSF4, CYP11A1, RXRA, TRERF1, LDLRAP1, SREBF2, LEP, APOL2, AFP, G6PD, APOL1, PRLR, CYP27A1, ADM, PBX1, LIPC	0.326589		GOTERM_BP_5	GO:0051193~regulation of cofactor metabolic process	10	0.09394	PDPR, PPARA, ME2, PDP2, PDK3, PDK4, ENTPD5, SIRT6, STAT3, DDIT4	0.947155
GOTERM_BP_5	GO:0009968~negative regulation of signal transduction	42	0.0269211	DLC1, TWSG1, CAV1, SNX6, ENPP1, FGF9, FSTL3, TGFB3, PAWR, CALR, GREM1, ADA, IRAK3, RGS11, AGT, CYP26B1, BCL6, DDIT4L, THBS1, PRKCA, GSC, NF2, RPH3AL, SOCS4, GAS1, SOCS5, IRS1, RGS14, THY1, ATXN1, DKK2, GRB10, CCND1, DKK1, BMPER, RGS4, RGS7, HGS, TGFB1I1, ARAP3, CHRD, IGFBP5	0.329567		GOTERM_BP_5	GO:2001021~negative regulation of response to DNA damage stimulus	10	0.09394	SENP2, TRIAP1, ING2, CDKN2D, TAF9B, TMEM161A, MDM2, CHEK2, HMGA2, OGG1	0.947155
GOTERM_BP_5	GO:0042113~B cell activation	18	0.0272897	EXO1, LRRC8A, SWAP70, TP53, MALT1, ITGA4, CD40, IL7R, ADA, FOXP1, HDAC5, CLCF1, BCL6, BANK1, HDAC9, TCF3, PIK3R1, ERCC1	0.331714		GOTERM_BP_5	GO:1901796~regulation of signal transduction by p53 class mediator	10	0.09394	SENP2, TRIAP1, ING2, RRN3, TAF9B, MDM2, RFFL, ANKRD1, TRIM24, PMAIP1	0.947155
GOTERM_BP_5	GO:0050727~regulation of inflammatory response	18	0.0272897	PRKCA, ZFP36, A2M, IL6, MASP1, ADORA2B, PTGS2, STAT5A, PPARG, SERPING1, TLR4, ADA, AGTR1, PLA2G4A, TNFRSF1B, AGT, TGM2, BCL6	0.331714		GOTERM_BP_5	GO:0051196~regulation of coenzyme metabolic process	10	0.09394	PDPR, PPARA, ME2, PDP2, PDK3, PDK4, ENTPD5, SIRT6, STAT3, DDIT4	0.947155
GOTERM_BP_5	GO:0048732~gland development	28	0.0276365	CAV1, HOXA13, ERBB2, STAT5A, TGFB3, FGF10, OXTR, CDH1, NR3C1, GLI3, MDK, CITED2, WNT2, KDM1A, LY6E, EGFR, AR, IRS2, RXFP1, TGFBR1, CREB1, BRCA2, NTN1, IRS1, HOXD9, PRLR, SFRP1, PBX1	0.333615		GOTERM_BP_5	GO:0046942~carboxylic acid transport	41	0.0943005	PPARA, CPT2, SLC38A9, NFKBIE, STARD10, SLC19A1, SLC26A2, SLC26A11, SFXN5, SLC25A20, SERINC5, SLC35D1, SLC23A2, SLC22A4, IL1B, SLC25A26, SLC22A5, PQLC2, STX1A, SLC6A12, SLC3A2, MPC1, SLC6A15, NTSR1, CPT1A, TMEM27, P2RX4, SLC25A11, SLC17A5, SLC25A13, SLC16A4, PSEN1, SLC16A6, SLC25A10, SLC6A6, SLC5A6, ABCC2, SLC25A15, CLN8, SLC46A1, SLC25A17	0.946781
GOTERM_BP_5	GO:0045667~regulation of osteoblast differentiation	12	0.0279557	ACVR2A, TWSG1, IL6, BMP2, PDLIM7, JUND, SMAD5, BMPR2, CHRD, HDAC7, TWIST2, BMP6	0.335218		GOTERM_BP_5	GO:0006862~nucleotide transport	6	0.0949218	SLC35B1, SLC35D1, SLC25A33, SLC35D2, SLC35A1, SLC25A17	0.946861
GOTERM_BP_5	GO:0010639~negative regulation of organelle organization	19	0.028166	DLC1, ARHGEF2, LIMA1, SHROOM2, SPTBN4, CENPF, TTK, CENPE, MID1IP1, MID1, GSN, SCIN, MAP2, CAPG, BUB1, MAP4, TMSB4X, ERCC1, ADD1	0.335735		GOTERM_BP_5	GO:0016236~macroautophagy	49	0.0962105	ACBD5, CISD2, DYNLL2, IFT20, RALB, LSM4, MLST8, RAB20, FUNDC2, TNIK, ATG9A, PRKAB1, MBD5, ZNF189, DZANK1, ZCCHC17, PRKD2, NPC1, PSEN1, VAMP8, ATG4B, ATG4A, TOMM20, SNRPF, IFT88, MAP3K12, ATG10, HK2, RRAGD, RRAGC, GMIP, SQSTM1, DNAAF2, PIKFYVE, HSF2BP, LAMTOR4, LAMTOR1, PDK4, TOMM40, POLR3A, TECPR1, FZD5, ATP13A2, MTOR, ATG16L1, IPPK, YIPF1, PIP4K2C, TP53INP1	0.948074
GOTERM_BP_5	GO:0045987~positive regulation of smooth muscle contraction	7	0.0286473	PTGS2, PTGS1, EDN1, TBXA2R, OXTR, SRF, ADA	0.338877		GOTERM_BP_5	GO:0006639~acylglycerol metabolic process	23	0.0999938	HSD17B12, PPT2, PPT1, CCNC, TECR, CPT1A, ELOVL1, GPX1, ACOT7, PPP1CA, AGPAT5, DGAT1, LPCAT1, ELOVL4, APOA5, SLC22A4, ABHD12, ELOVL6, GK, SIK1, AGPAT4, THEM4, AGPAT3	0.953169
GOTERM_BP_5	GO:0000080~G1 phase of mitotic cell cycle	7	0.0286473	E2F1, CDKN1C, CDC6, CDC123, FOXO4, TCF3, CDK2	0.338877
GOTERM_BP_5	GO:0001974~blood vessel remodeling	8	0.0305135	ACE, BGN, EPAS1, AGT, TGM2, FGF10, SEMA3C, ITGA4	0.355136
GOTERM_BP_5	GO:0001890~placenta development	15	0.0306575	CEBPB, PTGS2, EPAS1, RXRA, PPARG, CCNF, ADA, CITED2, VDR, PLA2G4A, HIF1A, PLCD3, PBRM1, PLCD1, HS6ST1	0.354905
GOTERM_BP_5	GO:0051050~positive regulation of transport	42	0.0307253	CAV1, CADM1, ADORA2B, EDN1, NCS1, TGFB3, PINK1, FGF10, OXTR, CDH1, CALR, GLI3, TCF7L2, NR1H2, SLC1A2, C1QTNF2, PCSK9, NEDD4L, PTX3, CASP1, SNAP25, PIK3R1, HIP1, AKT2, PRKCA, IL6, IRS2, TNFSF4, ACTN4, CREB1, TGFBR1, MFGE8, LDLRAP1, IRS1, FLNA, NKX6-1, THY1, VEGFC, PLA2G4A, SCIN, AACS, CALM2	0.353964
GOTERM_BP_5	GO:0051258~protein polymerization	13	0.0307798	CAV1, TUBB2A, GAS7, TTLL3, WNT2, TUBB, TUBBP1, GSN, RAC1, TUBA4A, FBXO5, TUBA1A, TUBA1B, TUBA1C	0.35291
GOTERM_BP_5	GO:0031345~negative regulation of cell projection organization	9	0.0308825	RTN4, NRP1, ULK1, SEMA3F, SEMA3A, NTN1, ARHGDIA, MBP, THY1	0.352312
GOTERM_BP_5	GO:0010811~positive regulation of cell-substrate adhesion	9	0.0308825	CDH13, CD36, CCDC80, NID1, EDIL3, ECM2, COL8A1, THBS1, CYR61	0.352312
GOTERM_BP_5	GO:0002697~regulation of immune effector process	22	0.032902	BCL10, A2M, MICB, IL6, TNFSF4, CADM1, MASP1, ADORA2B, STAT5A, PML, MALT1, SERPING1, TNFSF12, CD40, IL15, IL7R, FOXP1, STAT6, IRAK3, HMOX1, BCL6, DPP4	0.369157
GOTERM_BP_5	GO:0051494~negative regulation of cytoskeleton organization	14	0.0330778	DLC1, ARHGEF2, SHROOM2, LIMA1, GSN, SCIN, SPTBN4, CAPG, MAP2, MAP4, TMSB4X, MID1IP1, MID1, ADD1	0.369148
GOTERM_BP_5	GO:0051592~response to calcium ion	14	0.0330778	ACTB, KCNMA1, TXNIP, EGFR, SYT1, CAV1, SEC31A, ACTG1, AHRR, CCND1, PLA2G4A, ANXA11, THBS1, CALM2	0.369148
GOTERM_BP_5	GO:0006144~purine base metabolic process	6	0.033571	DPYD, PAICS, AMPD3, ADA, APRT, PRPS1	0.371955
GOTERM_BP_5	GO:0031399~regulation of protein modification process	53	0.0343237	DLC1, GDF6, EDN1, TGFB3, TTK, TLR4, ZEB2, PDCD4, MAP3K6, NDUFS4, MDFIC, CLCF1, PDGFC, PDGFD, FAM129A, FGF2, PRKCA, EGFR, BCL10, CDK1, DBNL, PKN1, UBE2C, PPARGC1A, VEGFC, ACVR2A, CCND1, G6PD, PSME1, CCND2, CD81, BUB1B, PDGFRB, LRRK2, ZER1, CAV1, ENPP1, BMPR2, PML, KITLG, IL34, AGT, FBXO5, FGD4, IL6, BMP2, NF2, TGFBR1, HCLS1, CDC20, CCNB1, PLK1, CBS	0.376994
GOTERM_BP_5	GO:0006886~intracellular protein transport	65	0.0364964	TSPO, SEC24B, SEC24A, LTBP2, FGF9, GRIK2, TGFB3, AP3S2, PEX6, RASSF9, FGF10, EIF5A, MIPEP, SYNGR1, GLI3, CCHCR1, TRAK2, TRAK1, STAM, RAMP1, FGF2, SEC24D, ARHGEF2, MYO6, STX2, TP53, RPH3AL, SIX2, VTI1B, PEX26, IPO5, ARCN1, KPNA6, SORT1, AKAP6, PACS1, STON2, COPZ2, SNX9, AP1M1, STON1, SNX6, STAM2, SNX17, PML, CALR, RIMS1, NUP214, NAGPA, BCL6, SCG5, PEX10, SEC23IP, SEC61A1, APBA1, NLGN1, EXPH5, AP4S…	0.394089
GOTERM_BP_5	GO:0070613~regulation of protein processing	4	0.0376796	A2M, MASP1, SERPING1, THBS1	0.402397
GOTERM_BP_5	GO:0030325~adrenal gland development	5	0.0377458	LY6E, PBX1, NR3C1, MDK, CITED2	0.401316
GOTERM_BP_5	GO:0001953~negative regulation of cell-matrix adhesion	5	0.0377458	ACVRL1, NF2, BCL6, THBS1, PIK3R1	0.401316
GOTERM_BP_5	GO:0050856~regulation of T cell receptor signaling pathway	5	0.0377458	BCL10, MALT1, PAWR, ADA, THY1	0.401316
GOTERM_BP_5	GO:0045778~positive regulation of ossification	8	0.0381157	ACVR2A, PLA2G4A, BMP2, THRB, BMPR2, TGFB3, TOB2, BMP6	0.402751
GOTERM_BP_5	GO:0050768~negative regulation of neurogenesis	12	0.0381906	RTN4, ATF5, NRP1, ULK1, SEMA3F, TP53, SEMA3A, NTN1, ARHGDIA, NKX6-1, MBP, THY1	0.401752
GOTERM_BP_5	GO:0051056~regulation of small GTPase mediated signal transduction	46	0.0383431	DLC1, ALS2, FGD1, RABGAP1, AGFG1, ERBB2, SIPA1, PREX2, IQGAP3, LPAR1, ASAP3, TBC1D16, PLEKHG2, GBF1, TIAM2, SOS1, RAC1, TBC1D4, BCL6, RAPGEF2, IQSEC1, FGD4, TBC1D9B, ARHGEF4, ARHGEF3, ARHGEF2, DAB2IP, TBC1D2B, ABR, RALBP1, TBC1D10A, ARHGEF6, SIPA1L2, TRIO, ARHGEF17, TBCK, FARP1, FARP2, NOTCH2, TBC1D23, SYDE1, SIPA1L1, GRTP1, ARAP3, SPATA13, TBC1D8B	0.401397
GOTERM_BP_5	GO:0032268~regulation of cellular protein metabolic process	80	0.0385664	DLC1, A2M, MASP1, GDF6, EDN1, TGFB3, EIF5A, TTK, ZEB2, TLR4, PDCD4, AGTR1, MAP3K6, EIF4EBP1, EIF4EBP2, NDUFS4, PACSIN3, CLCF1, MDFIC, PDGFC, PDGFD, PIWIL4, FAM129A, FGF2, PRKCA, EGFR, CDK1, BCL10, DBNL, PKN1, SERPING1, UBE2C, PPARGC1A, EIF4G1, ACVR2A, VEGFC, CCND1, G6PD, PSME1, CCND2, EIF4A2, NCK1, CD81, BUB1B, HSPB1, PDGFRB, LRRK2, EIF5A2, ZER1, NANOS3, EIF4E3, CAV1, ENPP1, NANOS1, BMPR2, PML, K…	0.40162
GOTERM_BP_5	GO:0045664~regulation of neuron differentiation	27	0.0389551	RTN4, NRP1, CALR, CDH4, TTC3, MBP, NRCAM, ROBO1, SEMA3F, NUMB, ROBO2, CDK5RAP2, SEMA3A, ASPM, ARHGDIA, NLGN1, NTN1, NKX6-1, SLIT2, THY1, NUMBL, NOTCH3, ULK1, CCND2, TGIF2, PBX1, NGF	0.403177
GOTERM_BP_5	GO:0051329~interphase of mitotic cell cycle	22	0.0398465	E2F1, EGFR, BCAT1, CDC6, CENPF, CHEK1, BIRC5, TPD52L1, FOXO4, CDKN3, FOXN3, GTSE1, CDK2, CDKN1C, CCNB1, CCND1, CCND2, CDC123, CAMK2D, ABL1, TCF3, NFATC1	0.408728
GOTERM_BP_5	GO:0051347~positive regulation of transferase activity	44	0.0401703	ALS2, ADCY3, ADCY4, PARD3, ADORA2B, ERBB2, EDN1, TGFB3, KITLG, ZEB2, LPAR1, KIT, S1PR2, DGKA, SERINC2, MAP3K6, DAB1, CERKL, MDFIC, C1QTNF2, RAC1, ADRA2A, PDGFC, THBS1, AGK, FGF2, MAP2K6, FGD4, EGFR, DBNL, TGFBR1, ITGA1, PKN1, MALT1, CENPE, HGF, IRS1, CCND1, TNFRSF10B, PRLR, ADCY9, CCND2, CD81, HTR2A	0.409706
GOTERM_BP_5	GO:0030900~forebrain development	30	0.040657	DLC1, E2F1, TWSG1, OXTR, CDH1, ZEB2, PRKG1, GLI3, SRC, KDM1A, SLC1A2, DAB1, RAC1, NUMB, DCLK1, ASPM, NR2F1, GSC, CREB1, EMX2, MECOM, TACC3, FOXP2, NUMBL, ATRX, NOTCH3, DKK1, CHRD, NFIB, MYH10	0.411952
GOTERM_BP_5	GO:0010648~negative regulation of cell communication	45	0.0440922	DLC1, TWSG1, CAV1, PTGS2, ENPP1, SNX6, FGF9, GRIK2, FSTL3, TGFB3, PAWR, CALR, GREM1, ADA, IRAK3, RGS11, AGT, CYP26B1, BCL6, DDIT4L, THBS1, PRKCA, GSC, NF2, RPH3AL, SOCS4, GAS1, SOCS5, IRS1, RGS14, THY1, ATXN1, DKK2, GRB10, CCND1, DKK1, BMPER, RGS4, RGS7, HGS, TGFB1I1, ARAP3, CHRD, IGFBP5, HTR2A	0.436688
GOTERM_BP_5	GO:0048568~embryonic organ development	33	0.0446937	TSHZ1, FGF9, EDN1, TGFB3, PRRX1, FGF10, ZEB1, ZIC1, GLI3, TCF7L2, ADA, CITED2, OSR2, HLX, FOXF2, COL11A1, FOXL2, TBX15, RARG, CEBPB, GSC, MYO6, EPAS1, TGFBR1, HSPG2, SIX2, GAS1, PTPRQ, HOXD9, HIF1A, ITGA8, ROR2, PBX1	0.439546
GOTERM_BP_5	GO:0030879~mammary gland development	15	0.0447141	CAV1, IRS2, RXFP1, STAT5A, CREB1, ERBB2, TGFB3, BRCA2, OXTR, GLI3, IRS1, NTN1, HOXD9, WNT2, PRLR	0.438072
GOTERM_BP_5	GO:0001938~positive regulation of endothelial cell proliferation	6	0.0448029	CDH13, HIF1A, CCL2, PGF, F3, TNFSF12	0.437115
GOTERM_BP_5	GO:0050729~positive regulation of inflammatory response	9	0.0453811	PRKCA, AGTR1, PLA2G4A, IL6, ADORA2B, STAT5A, AGT, TGM2, TLR4	0.439759
GOTERM_BP_5	GO:0046545~development of primary female sexual characteristics	16	0.0459395	LEP, AFP, FOXL2, PLA2G4A, FGF7, CCND2, STAT5A, AGT, FST, BRCA2, ADAMTS1, ANGPT1, FOXO3, LHX9, CENPI, CDH6	0.442224
GOTERM_BP_5	GO:0046660~female sex differentiation	16	0.0459395	LEP, AFP, FOXL2, PLA2G4A, FGF7, CCND2, STAT5A, AGT, FST, BRCA2, ADAMTS1, ANGPT1, FOXO3, LHX9, CENPI, CDH6	0.442224
GOTERM_BP_5	GO:0030097~hemopoiesis	43	0.0462686	TWSG1, LRRC8A, STAT5A, PPARG, PML, KITLG, SOX4, IL15, JAG1, KIT, IL7R, ADA, TIMP1, ACE, DOCK2, CLCF1, RTKN2, BCL6, RUNX1, TCF3, PIK3R1, ERCC1, EBP, EPAS1, TTC7A, EPB42, HCLS1, SMAD5, TP53, BRCA2, MALT1, ITGA4, TACC3, FOXP1, SOD2, DNASE2, HDAC5, NOTCH2, G6PD, PBX1, HEPH, HDAC9, ADD1	0.443005
GOTERM_BP_5	GO:0031570~DNA integrity checkpoint	13	0.0468035	CDK1, CDC6, TP53, PML, BRIP1, CHEK1, FOXO4, NEK11, FOXN3, GTSE1, RAD1, CCND1, CCNA2	0.445251
GOTERM_BP_5	GO:0030522~intracellular receptor-mediated signaling pathway	17	0.0468224	AR, RARG, RXRA, PML, FHL2, MED24, NR3C1, CALR, PPARGC1A, CALCOCO1, NR1H2, VDR, UBR5, CYP26B1, RARA, TGFB1I1, PMEPA1	0.443797
GOTERM_BP_5	GO:0045669~positive regulation of osteoblast differentiation	8	0.0468598	ACVR2A, IL6, BMP2, PDLIM7, JUND, SMAD5, BMPR2, BMP6	0.442485
GOTERM_BP_5	GO:0050777~negative regulation of immune response	8	0.0468598	STAT6, IRAK3, A2M, MASP1, COL3A1, BCL6, SERPING1, IL7R	0.442485
GOTERM_BP_5	GO:0006493~protein amino acid O-linked glycosylation	8	0.0468598	GCNT4, GALNT1, POMGNT1, TRAK2, LDLR, TRAK1, OGT, GCNT1	0.442485
GOTERM_BP_5	GO:0032570~response to progesterone stimulus	7	0.047056	TXNIP, CAV1, CCL2, ERBB2, TGFB3, OXTR, THBS1	0.442309
GOTERM_BP_5	GO:0009126~purine nucleoside monophosphate metabolic process	7	0.047056	CECR1, PAICS, AMPD3, IMPDH1, ADA, IMPDH2, PRPS1	0.442309
GOTERM_BP_5	GO:0042312~regulation of vasodilation	7	0.047056	KCNMA1, AGTR1, CAV1, ACE, ADM, HMOX1, CPS1	0.442309
GOTERM_BP_5	GO:0002700~regulation of production of molecular mediator of immune response	11	0.0475229	STAT6, BCL10, IRAK3, IL6, TNFSF4, HMOX1, MALT1, BCL6, TNFSF12, CD40, FOXP1	0.444044
GOTERM_BP_5	GO:0032103~positive regulation of response to external stimulus	15	0.050268	PRKCA, IL6, ADORA2B, IL16, STAT5A, FGF10, TLR4, SLIT2, AGTR1, CDH13, PLA2G4A, AGT, F3, TGM2, THBS1	0.461467
GOTERM_BP_5	GO:0007422~peripheral nervous system development	10	0.0508729	HOXD9, GSTM3, EGR2, NTF3, ERBB2, AGT, BAI2, PMP22, ALDH3A2, NGF	0.463979
GOTERM_BP_5	GO:0051305~chromosome movement towards spindle pole	3	0.0516057	FMN2, DLGAP5, CENPE	0.467313
GOTERM_BP_5	GO:0019693~ribose phosphate metabolic process	3	0.0516057	G6PD, PYGL, PRPS1	0.467313
GOTERM_BP_5	GO:0045916~negative regulation of complement activation	3	0.0516057	A2M, MASP1, SERPING1	0.467313
GOTERM_BP_5	GO:0030449~regulation of complement activation	3	0.0516057	A2M, MASP1, SERPING1	0.467313
GOTERM_BP_5	GO:0008217~regulation of blood pressure	21	0.0524871	ACTC1, ACVRL1, PTGS2, ACTA2, PTGS1, PPARG, EDN1, BMPR2, ADH5, OXTR, NPR2, NPR3, SOD2, AGTR1, ACE, ECE1, HMOX1, AGT, COL1A2, ABAT, ADRA1D	0.471581
GOTERM_BP_5	GO:0060323~head morphogenesis	5	0.053008	ARID5B, PDGFRA, ASPH, COL1A1, MMP2	0.473424
GOTERM_BP_5	GO:0048661~positive regulation of smooth muscle cell proliferation	9	0.0540616	PRKCA, EGFR, CDH13, IL6, PTGS2, EDN1, TGM2, STAT1, AGPAT1	0.478697
GOTERM_BP_5	GO:0050920~regulation of chemotaxis	9	0.0540616	PRKCA, CDH13, IL6, IL16, F3, FGF10, GREM1, THBS1, SLIT2	0.478697
GOTERM_BP_5	GO:0001649~osteoblast differentiation	11	0.0549819	MEF2D, BMP2, FGF9, JUND, SMAD5, FHL2, COL1A1, WWTR1, CHRD, BMP6, IGFBP5	0.483027
GOTERM_BP_5	GO:0042063~gliogenesis	15	0.0562813	EGFR, EGR2, NF2, TSPAN2, NTF3, ERBB2, C1S, NKX6-1, SLIT2, GSN, AGT, PDGFRA, PHGDH, VCAN, FGF2	0.489672
GOTERM_BP_5	GO:0048706~embryonic skeletal system development	17	0.0576304	TBX15, GSC, FGF9, TGFBR1, PRRX1, HSPG2, TGFB3, SIX2, GAS1, ZEB1, GLI3, HOXD9, ACVR2A, OSR2, PBX1, COL1A1, COL11A1	0.496491
GOTERM_BP_5	GO:0043535~regulation of blood vessel endothelial cell migration	6	0.0580145	HDAC5, VEGFC, HDAC9, THBS1, FGF2, HDAC7	0.497275
GOTERM_BP_5	GO:0045598~regulation of fat cell differentiation	6	0.0580145	SH3PXD2B, ENPP1, PPARG, TGFB1I1, WWTR1, SOD2	0.497275
GOTERM_BP_5	GO:0048259~regulation of receptor-mediated endocytosis	6	0.0580145	PRKCA, RAC1, PCSK9, FGF10, LDLRAP1, HIP1	0.497275
GOTERM_BP_5	GO:0030183~B cell differentiation	12	0.0580168	HDAC5, LRRC8A, CLCF1, TP53, MALT1, BCL6, ITGA4, HDAC9, TCF3, ADA, FOXP1, PIK3R1	0.495715
GOTERM_BP_5	GO:0045933~positive regulation of muscle contraction	7	0.0584749	PTGS2, PTGS1, EDN1, TBXA2R, OXTR, SRF, ADA	0.496948
GOTERM_BP_5	GO:0045599~negative regulation of fat cell differentiation	4	0.059301	ENPP1, TGFB1I1, WWTR1, SOD2	0.500392
GOTERM_BP_5	GO:0046473~phosphatidic acid metabolic process	4	0.059301	PLD1, SH3GLB1, LIPC, AGPAT1	0.500392
GOTERM_BP_5	GO:0051323~metaphase	4	0.059301	FMN2, CDCA8, FBXO5, CENPE	0.500392
GOTERM_BP_5	GO:0001667~ameboidal cell migration	10	0.0593414	ZFAND5, HIF1A, SEMA3F, EFNB1, ARID5B, WASF2, KITLG, SEMA3C, ZEB2, LRP5	0.499078
GOTERM_BP_5	GO:0048534~hemopoietic or lymphoid organ development	46	0.0597307	TWSG1, LRRC8A, STAT5A, PPARG, PML, KITLG, SOX4, FGF10, IL15, JAG1, KIT, IL7R, ADA, TIMP1, ACE, DOCK2, CLCF1, RTKN2, BCL6, RUNX1, TCF3, PIK3R1, ERCC1, EBP, EPAS1, TTC7A, EPB42, TGFBR1, HCLS1, SMAD5, TP53, BRCA2, MALT1, ITGA4, TACC3, FOXP1, SOD2, DNASE2, HDAC5, NOTCH2, G6PD, CCNB2, PBX1, HEPH, HDAC9, ADD1	0.499864
GOTERM_BP_5	GO:0051046~regulation of secretion	37	0.0601823	SYT1, RAB3B, CADM1, ADORA2B, FST, EDN1, PTGS1, NCS1, TGFB3, PINK1, OXTR, TCF7L2, ADA, ACVR1C, AGTR1, HMOX1, AGT, PDE8B, SCG5, CASP1, SNAP25, FGF2, PRKCA, IL6, MYO6, TNFSF4, PFKL, CREB1, RPH3AL, CD40, NKX6-1, LEP, VEGFC, SCIN, AACS, NGF, HTR2A	0.501014
GOTERM_BP_5	GO:0045934~negative regulation of nucleobase, nucleoside, nucleotide and nucleic acid metabolic process	84	0.0602289	E2F1, MEF2C, JDP2, THRB, EDN1, PPARG, FST, HR, TGFB3, ZEB2, PAWR, ZEB1, MAF1, PDCD4, GLI3, CBX5, CITED2, KDM1A, FOXF2, PRMT6, ATP8B1, LRRFIP1, FGF2, KDM5B, TWIST2, NR2F1, ATF7IP, ZNF281, TBL1XR1, CDC6, PTPRK, SATB1, GSC, RARG, RXRA, ARID5B, PKIG, ARID5A, TP53, ZHX2, ZHX3, MXD3, FOXN3, MXD4, GLIS3, PALM, BCLAF1, HMGB2, SNX6, PML, CALR, NR1H2, VDR, NPAS1, GATAD2A, BCL6, BCOR, ERCC1, BMP2, NACC2, TN…	0.499753
GOTERM_BP_5	GO:0051172~negative regulation of nitrogen compound metabolic process	85	0.0615025	E2F1, MEF2C, JDP2, THRB, EDN1, PPARG, FST, HR, TGFB3, ZEB2, PAWR, ZEB1, MAF1, PDCD4, GLI3, CBX5, CITED2, KDM1A, FOXF2, PRMT6, ATP8B1, LRRFIP1, FGF2, KDM5B, TWIST2, NR2F1, ATF7IP, ZNF281, TBL1XR1, CDC6, PTPRK, SATB1, GSC, RARG, RXRA, ARID5B, PKIG, ARID5A, TP53, ZHX2, ZHX3, MXD3, FOXN3, MXD4, GLIS3, PALM, BCLAF1, CAV1, HMGB2, SNX6, PML, CALR, NR1H2, VDR, NPAS1, GATAD2A, BCL6, BCOR, ERCC1, BMP2, NAC…	0.505722
GOTERM_BP_5	GO:0048562~embryonic organ morphogenesis	26	0.0629013	TSHZ1, FGF9, EDN1, PRRX1, TGFB3, FGF10, ZEB1, ZIC1, TCF7L2, GLI3, OSR2, HLX, COL11A1, FOXL2, TBX15, MYO6, GSC, RARG, TGFBR1, HSPG2, SIX2, GAS1, PTPRQ, HOXD9, ITGA8, ROR2	0.512299
GOTERM_BP_5	GO:0034101~erythrocyte homeostasis	12	0.0659012	DNASE2, G6PD, EPAS1, EPB42, RPS17, HMOX1, HCLS1, SMAD5, BCL6, HEPH, ADD1, TIMP1	0.527728
GOTERM_BP_5	GO:0048477~oogenesis	10	0.0686622	CCNB1, NANOS3, FMN2, DIAPH2, BRCA2, FBXO5, PDE3A, FOXO3, ERCC1, PAQR5	0.541306
GOTERM_BP_5	GO:0046942~carboxylic acid transport	28	0.0696255	SLC38A5, AQP9, PPARG, SLC38A10, SLC7A5, SLC7A7, SLC1A5, SLC1A2, ACE, SLC1A3, FOLR3, FOLR1, SLC1A7, ATP8B1, APBA1, AKR1C1, SLC25A4, PDPN, SLC7A10, SLC7A14, SLC7A11, SLC16A2, SLC6A9, CD36, SLC7A1, FABP3, SLC38A1, SLC27A4	0.544923
GOTERM_BP_5	GO:0050854~regulation of antigen receptor-mediated signaling pathway	5	0.0711091	BCL10, MALT1, PAWR, ADA, THY1	0.551223
GOTERM_BP_5	GO:0031577~spindle checkpoint	5	0.0711091	BUB1, CENPF, TTK, BIRC5, CENPE	0.551223
GOTERM_BP_5	GO:0007143~female meiosis	5	0.0711091	ADCY3, FMN2, PLK1, FBXO5, MLH3	0.551223
GOTERM_BP_5	GO:0035136~forelimb morphogenesis	7	0.0714031	HOXD9, HOXA13, CRABP2, GDF5, EN1, MECOM, ZNF358	0.551216
GOTERM_BP_5	GO:0042310~vasoconstriction	6	0.0732093	CAV1, ACTC1, ACTA2, AGT, EDN1, ADRA1D	0.559021
GOTERM_BP_5	GO:0046324~regulation of glucose import	9	0.074414	PRKCA, SLC1A2, IRS2, GRB10, ENPP1, C1QTNF2, IRS1, PIK3R1, AKT2	0.563611
GOTERM_BP_5	GO:0045639~positive regulation of myeloid cell differentiation	9	0.074414	LEP, ACVR2A, HIF1A, STAT5A, SCIN, KITLG, JAG1, FOXO3, RUNX1	0.563611
GOTERM_BP_5	GO:0048729~tissue morphogenesis	33	0.0748946	DLC1, TWSG1, FGF7, SHROOM3, PGF, LMO4, FST, BMPR2, PTK7, ZEB2, JAG1, GREM1, GLI3, FOXQ1, LY6E, AGT, COL11A1, RUNX3, BCL10, ACTC1, BMP2, NF2, RXRA, SLIT2, NOTCH2, VEGFC, COL1A2, PBX1, TXNRD1, COL1A1, TGFB1I1, TBX18, CHRD	0.564497
GOTERM_BP_5	GO:0042770~DNA damage response, signal transduction	17	0.0768644	CDK1, MYO6, TP53, PML, BRCA2, BRIP1, CHEK1, FOXO4, GTSE1, NEK11, FOXN3, RAD1, CCND1, HMOX1, ABL1, SMC1A, CCNA2	0.572761
GOTERM_BP_5	GO:0031401~positive regulation of protein modification process	34	0.077448	DLC1, CAV1, GDF6, BMPR2, PML, TGFB3, TTK, KITLG, TLR4, IL34, CLCF1, AGT, FBXO5, FAM129A, FGF2, PRKCA, BCL10, CDK1, IL6, BMP2, TGFBR1, HCLS1, CDC20, UBE2C, PPARGC1A, CCNB1, ACVR2A, VEGFC, CCND1, PSME1, CCND2, PLK1, CD81, LRRK2	0.574093
GOTERM_BP_5	GO:0050867~positive regulation of cell activation	22	0.0784206	BCL10, IL6, ADORA2B, PDPN, EFNB1, STAT5A, MALT1, TLR4, TNFSF12, SOCS5, CD40, IL15, IL7R, ADA, THY1, STAT6, NCK1, HLX, RARA, BCL6, THBS1, TCF3	0.577296
GOTERM_BP_5	GO:0043623~cellular protein complex assembly	30	0.080742	FMOD, CAV1, TUBB2A, GRIK2, ANLN, CALR, SRC, PXN, NDUFAF3, TTLL3, WNT2, TUBB, NDUFS4, GSN, RAC1, VMA21, FBXO5, PDGFC, TUBA1A, TUBA1B, TUBA1C, HIP1, CENPF, CENPE, GAS7, FLNA, PRLR, TUBBP1, NCK1, IPO5, TUBA4A	0.586864
GOTERM_BP_5	GO:0048704~embryonic skeletal system morphogenesis	13	0.0847196	GSC, TBX15, TGFBR1, TGFB3, HSPG2, PRRX1, SIX2, GAS1, ZEB1, GLI3, HOXD9, OSR2, COL11A1	0.603728
GOTERM_BP_5	GO:0007016~cytoskeletal anchoring at plasma membrane	4	0.0854093	TLN1, DMD, SPTBN4, SHANK1	0.605319
GOTERM_BP_5	GO:0030857~negative regulation of epithelial cell differentiation	4	0.0854093	CAV1, CCND1, TGFBR1, ZEB1	0.605319
GOTERM_BP_5	GO:0046885~regulation of hormone biosynthetic process	4	0.0854093	HIF1A, NR3C1, TRERF1, BMP6	0.605319
GOTERM_BP_5	GO:0009954~proximal/distal pattern formation	7	0.0858347	HOXD9, HOXC11, CYP26B1, EN1, PBX1, GREM1, GLI3	0.605713
GOTERM_BP_5	GO:0010332~response to gamma radiation	7	0.0858347	CAV1, CCL2, FANCD2, PML, TP53, BRCA2, SOD2	0.605713
GOTERM_BP_5	GO:0009112~nucleobase metabolic process	7	0.0858347	ALDH6A1, DPYD, PAICS, AMPD3, ADA, APRT, PRPS1	0.605713
GOTERM_BP_5	GO:0030048~actin filament-based movement	7	0.0858347	MYL6, ACTC1, MYO6, WASF2, MYH2, WIPF1, MYH10	0.605713
GOTERM_BP_5	GO:0010827~regulation of glucose transport	9	0.0861074	PRKCA, SLC1A2, IRS2, GRB10, ENPP1, C1QTNF2, IRS1, PIK3R1, AKT2	0.605424
GOTERM_BP_5	GO:0006636~unsaturated fatty acid biosynthetic process	9	0.0861074	PTGIS, PTGS2, PTGDS, PTGS1, RNPEPL1, EDN1, FADS3, FADS2, C9ORF3	0.605424
GOTERM_BP_5	GO:0002062~chondrocyte differentiation	6	0.0903485	PRKCA, MEF2D, FGF9, ACAN, HSPG2, COL11A1	0.622427
GOTERM_BP_5	GO:0060491~regulation of cell projection assembly	6	0.0903485	CDC42EP2, CDC42EP1, TGFBR1, RAC1, TGFB3, KIT	0.622427
GOTERM_BP_5	GO:0030501~positive regulation of bone mineralization	6	0.0903485	ACVR2A, PLA2G4A, BMP2, BMPR2, TGFB3, BMP6	0.622427
GOTERM_BP_5	GO:0051146~striated muscle cell differentiation	18	0.0905649	KCNH1, ALS2, ACTC1, RXRA, ERBB2, TNC, UTRN, CACNB2, CAPN2, FOXP1, ACTG1, KRT19, GATA6, DYRK1B, OBSL1, SORT1, ADAM12, MYH10	0.621852
GOTERM_BP_5	GO:0001556~oocyte maturation	5	0.0919264	CCNB1, BRCA2, FBXO5, PDE3A, FOXO3	0.626119
GOTERM_BP_5	GO:0030511~positive regulation of transforming growth factor beta receptor signaling pathway	5	0.0919264	CDKN1C, ITGA8, TGFB1I1, THBS1, CITED2	0.626119
GOTERM_BP_5	GO:0030866~cortical actin cytoskeleton organization	5	0.0919264	TLN1, EPB41, CALR, EHD2, LLGL1	0.626119
GOTERM_BP_5	GO:0042474~middle ear morphogenesis	5	0.0919264	TSHZ1, EDN1, PRRX1, SIX2, GAS1	0.626119
GOTERM_BP_5	GO:0048660~regulation of smooth muscle cell proliferation	11	0.0922468	PRKCA, EGFR, CDH13, IL6, PTGS2, EDN1, TGM2, IL15, STAT1, IGFBP5, AGPAT1	0.625977
GOTERM_BP_5	GO:0019221~cytokine-mediated signaling pathway	15	0.0936028	IL6, CCL2, STAT5A, SOCS5, KIT, PTPRN, STAT1, LEP, STAT6, IRAK3, STAT4, CLCF1, TGM2, CSF2RB, JAK3	0.630135
GOTERM_BP_5	GO:0030856~regulation of epithelial cell differentiation	8	0.093811	CAV1, CCND1, PRLR, BTG1, STAT5A, TGFBR1, APOLD1, ZEB1	0.629519
GOTERM_BP_5	GO:0050921~positive regulation of chemotaxis	8	0.093811	PRKCA, CDH13, IL6, IL16, F3, FGF10, THBS1, SLIT2	0.629519
GOTERM_BP_5	GO:0070542~response to fatty acid	3	0.0938684	FABP3, CPS1, AACS	0.628288
GOTERM_BP_5	GO:0002686~negative regulation of leukocyte migration	3	0.0938684	HMOX1, GREM1, ADA	0.628288
GOTERM_BP_5	GO:0032763~regulation of mast cell cytokine production	3	0.0938684	BCL10, HMOX1, BCL6	0.628288
GOTERM_BP_5	GO:0045824~negative regulation of innate immune response	3	0.0938684	IRAK3, A2M, SERPING1	0.628288
GOTERM_BP_5	GO:0002701~negative regulation of production of molecular mediator of immune response	3	0.0938684	IRAK3, HMOX1, BCL6	0.628288
GOTERM_BP_5	GO:0048841~regulation of axon extension involved in axon guidance	3	0.0938684	NRP1, SEMA3F, SEMA3A	0.628288
GOTERM_BP_5	GO:0048843~negative regulation of axon extension involved in axon guidance	3	0.0938684	NRP1, SEMA3F, SEMA3A	0.628288
GOTERM_BP_5	GO:0002921~negative regulation of humoral immune response	3	0.0938684	A2M, MASP1, SERPING1	0.628288
GOTERM_BP_5	GO:0002719~negative regulation of cytokine production during immune response	3	0.0938684	IRAK3, HMOX1, BCL6	0.628288
GOTERM_BP_5	GO:0043619~regulation of transcription from RNA polymerase II promoter in response to oxidative stress	3	0.0938684	HIF1A, EPAS1, HMOX1	0.628288
GOTERM_BP_5	GO:0010748~negative regulation of plasma membrane long-chain fatty acid transport	3	0.0938684	IRS2, THBS1, AKT2	0.628288
GOTERM_BP_5	GO:0045601~regulation of endothelial cell differentiation	3	0.0938684	BTG1, TGFBR1, APOLD1	0.628288
GOTERM_BP_5	GO:0009448~gamma-aminobutyric acid metabolic process	3	0.0938684	SLC1A3, PHGDH, ABAT	0.628288
GOTERM_BP_5	GO:0000920~cell separation during cytokinesis	3	0.0938684	STX2, ANXA11, RACGAP1	0.628288
GOTERM_BP_5	GO:0010746~regulation of plasma membrane long-chain fatty acid transport	3	0.0938684	IRS2, THBS1, AKT2	0.628288
GOTERM_BP_5	GO:0016197~endosome transport	13	0.0940916	ALS2, SNX17, SORT1, RASSF9, HGS, VPS35, TINAGL1, WIPI1, SNAP25, DCLK1, FLNA, RHOBTB3, HOOK3	0.627743
GOTERM_BP_5	GO:0051247~positive regulation of protein metabolic process	42	0.0948012	DLC1, CAV1, GDF6, PML, TGFB3, BMPR2, TTK, KITLG, GJA1, EIF5A, TLR4, IL34, NR1H2, AGTR1, PACSIN3, CLCF1, AGT, FBXO5, FAM129A, THBS1, FGF2, PRKCA, BCL10, CDK1, BMP2, IL6, TGFBR1, HCLS1, CDC20, UBE2C, PPARGC1A, CCNB1, VEGFC, ACVR2A, CCND1, PSME1, CCND2, PLK1, CD81, LRRK2, EIF5A2, BARD1	0.629192
GOTERM_BP_5	GO:0043583~ear development	19	0.0965726	KCNMA1, SHROOM2, MYO6, TSHZ1, GSC, FGF9, EDN1, PRRX1, TGFB3, SIX2, FGF10, GAS1, JAG1, ZIC1, PTPRQ, ECE1, ITGA8, PDGFRA, COL11A1	0.634905
GOTERM_BP_5	GO:0010906~regulation of glucose metabolic process	9	0.0988095	LEP, IRS2, HIF1A, ENPP1, C1QTNF2, NR3C1, PPARGC1A, IRS1, AKT2	0.64233
