# Supplementary material for: CSL controls telomere maintenance and genome stability in human dermal fibroblasts
Source: Nat Commun. 2019 Aug 29;10:3884. doi: 10.1038/s41467-019-11785-7 (PMC6715699; doi:10.1038/s41467-019-11785-7)
Supplement: Supplementary file 5 — Supplementary Data 2 [file 41467_2019_11785_MOESM5_ESM.xlsx]

## Sheet: Cell signaling Antibody
Summary of CSL binding peaks on chromosome ends (100 Kb)
Chromosome	Start	End	Length	Fold Enrichment	-log10(qvalue)	-log10(pvalue)
chr1	10009	10468	460	40.3006	111.594	116.682
chr1	30856	30935	80	6.19419	6.76477	9.95207
chr1	248945605	248946419	815	44.836	116.462	121.62
chr1	248873842	248873962	121	24.317	52.5206	56.7904
chr1	248874246	248874316	71	21.607	45.6456	49.824
chr10	10006	10431	426	11.4514	52.9992	57.2716
chr10	64268	64515	248	15.9279	27.94	31.8034
chr10	81321	81405	85	13.8371	24.4876	28.2835
chr10	89241	89278	38	4.6187	4.50198	7.52528
chr10	133765391	133765682	292	15.1444	24.6805	28.4791
chr10	133787129	133787399	271	30.8355	64.4601	68.9038
chr11	135054763	135054813	51	4.61238	4.46443	7.48715
chr11	135016510	135016547	38	3.75774	3.19531	6.16514
chr11	135020635	135020740	106	19.7281	40.6419	44.7385
chr11	135035386	135035423	38	3.73418	3.10804	5.99533
chr12	10005	10587	583	30.0652	94.0929	98.9369
chr12	32913	32965	53	7.32635	9.59642	12.9326
chr12	83588	83635	48	3.73418	3.10804	5.99533
chr12	133241228	133241334	107	6.54993	8.58467	11.8692
chr12	133264932	133265303	372	12.1571	55.1586	59.466
chr12	133204404	133204453	50	8.45491	12.8157	16.3007
chr13	114354011	114354324	314	15.7055	64.8513	69.299
chr15	101960009	101960107	99	10.2733	14.5232	18.0415
chr15	101980811	101981189	379	26.9415	80.8952	85.5547
chr15	101908210	101908282	73	5.63661	6.78936	10.0252
chr15	101940415	101940452	38	3.75774	3.19531	6.16514
chr16	10000	10046	47	7.51547	10.7431	14.1555
chr16	19540	19898	359	28.7713	60.0452	64.4221
chr16	30298	30538	241	15.9279	27.94	31.8034
chr17	95300	95349	50	5.63661	6.78936	10.0252
chr17	83247157	83247404	248	21.0475	40.6353	44.7173
chr17	83169104	83169166	63	10.1937	16.1751	19.7529
chr18	9995	10635	641	37.5653	92.542	97.3562
chr18	63615	64094	480	52.2081	127.133	132.457
chr18	80820	81255	436	24.7767	50.1055	54.3397
chr18	94554	94699	146	27.4314	57.0878	61.428
chr19	72462	72555	94	6.55903	8.64918	11.935
chr19	58573835	58573873	39	6.31338	7.25063	10.4885
chr19	58576360	58576439	80	6.19419	6.76477	9.95207
chr19	58585707	58585744	38	5.50973	6.05364	9.19459
chr19	58586565	58586722	158	20.2483	40.3907	44.4711
chr19	58607480	58607615	136	53.9604	130.876	136.267
chr19	58524410	58524467	58	6.34828	6.23562	9.38357
chr19	58530205	58530257	53	7.45116	10.3303	13.6962
chr19	58552079	58552116	38	3.53954	2.12374	4.96831
chr2	10109	10384	276	29.1225	66.3823	70.852
chr2	10536	10583	48	6.47354	6.24106	9.38969
chr2	17985	18036	52	5.63661	6.78936	10.0252
chr2	242164944	242165019	76	24.6817	51.5558	55.8111
chr2	242183341	242183526	186	43.6242	112.417	117.514
chr2	242098837	242098883	47	6.19419	6.76477	9.95207
chr20	62645	62686	42	6.34165	7.38918	10.6281
chr20	64491	64553	63	3.54443	2.14385	4.98874
chr21	46699861	46699978	118	52.3733	126.129	131.439
chr22	50781391	50781428	38	5.3093	5.08937	8.2202
chr22	50786184	50786386	203	21.1015	42.3909	46.5055
chr22	50807878	50808466	589	22.7432	79.5558	84.1952
chr3	10006	10872	867	50.1239	119.71	124.92
chr3	35451	35501	51	7.51547	10.7431	14.1555
chr3	42377	42428	52	8.45491	12.8157	16.3007
chr3	73007	73059	53	6.19419	6.76477	9.95207
chr4	10001	10203	203	42.4376	99.4967	104.418
chr4	190178382	190178446	65	3.14995	3.45581	6.42673
chr4	190178764	190178839	76	4.9197	6.4309	9.58476
chr4	190179639	190179770	132	2.99697	3.775	6.78339
chr4	190182388	190182524	137	12.8975	23.0982	26.8522
chr4	190183027	190183156	130	16.7856	32.5564	36.5096
chr4	190204498	190204553	56	21.2372	40.9989	45.1049
chr4	190122451	190123077	627	35.7714	99.9062	104.83
chr5	10009	11809	1801	11.9124	54.4203	58.7159
chr5	41360	41455	96	12.6966	19.1318	22.7824
chr5	49522	49784	263	15.0772	24.5046	28.3021
chr5	50114	50429	316	5.3093	5.08937	8.2202
chr5	50543	50661	119	2.77375	1.47525	4.07011
chr5	59870	59931	62	6.48691	8.19037	11.4454
chr5	98622	98659	38	4.42442	3.54848	6.55494
chr5	181444732	181444881	150	4.69717	4.95096	8.05569
chr7	10005	10250	246	36.8332	86.2249	90.9605
chr7	16387	16737	351	30.0619	69.0363	73.5478
chr7	16947	17004	58	6.57604	8.73395	12.0614
chr7	78933	79010	78	9.87698	14.5149	18.033
chr7	159328555	159328627	73	4.69717	4.95096	8.05569
chr7	159335865	159335972	108	55.7477	137.647	143.155
chr7	159294696	159294764	69	13.1521	23.8431	27.6355
chr8	66325	66417	93	28.3163	59.4447	63.819
chr8	87256	87434	179	6.51677	8.37988	11.6397
chr9	10007	10355	349	33.6256	73.8655	78.4321
chr9	11160	11198	39	6.31338	7.25063	10.4885
chr9	30630	30695	66	7.42041	10.1491	13.4941
chr9	74036	74090	55	8.72889	10.7431	14.1366
chrX	9995	10045	51	12.2126	21.5684	25.2986
chrX	156008884	156009450	567	17.6884	34.5897	38.5833
chrX	156010119	156010162	44	4.69372	4.95096	8.02974
chrX	156019874	156020210	337	19.4093	36.3262	40.3475
chrX	156029990	156030800	811	11.6774	53.6947	57.9847
chrX	155946816	155946867	52	4.42442	3.54848	6.55494
chrX	155955026	155955173	148	4.42442	3.54848	6.55494
chrX	155980449	155980510	62	17.8493	35.7161	39.7338
chrX	155980962	155981013	52	5.63661	6.78936	10.0252

## Sheet: Home made antibody
Summary of CSL binding peaks on chromosome ends (100 Kb)
Chromosome	Start	End	Length	Fold Enrichment	-log10(qvalue)	-log10(pvalue)
chr1	10012	10467	456	33.395	102.918	107.873
chr1	248945686	248946421	736	34.2299	106.407	111.406
chr1	248873841	248873950	110	26.0221	54.0029	58.2962
chr1	248874245	248874314	70	23.4954	47.7213	51.9284
chr10	10008	10427	420	8.16058	44.5038	48.6488
chr10	64270	64495	226	17.8733	31.4142	35.3401
chr10	81324	81408	85	15.8039	27.4307	31.2916
chr10	93781	93821	41	5.33691	5.23842	8.33786
chr10	133765407	133765679	273	23.9412	47.2607	51.4518
chr10	133787125	133787409	285	28.1756	58.3207	62.6754
chr11	135054752	135054801	50	6.14597	6.5624	9.75499
chr11	135001168	135001208	41	4.38998	3.44439	6.41497
chr11	135019974	135020014	41	5.00453	3.66693	6.64875
chr11	135020650	135020738	89	18.977	36.1503	40.1695
chr12	10005	10584	580	23.1084	86.6544	91.3797
chr12	32920	33009	90	4.34014	3.26034	6.22436
chr12	133241221	133241331	111	8.97973	12.5924	16.0501
chr12	133264935	133265301	367	7.70734	42.5158	46.6277
chr13	114340788	114340831	44	6.059	6.2358	9.42306
chr13	114354042	114354325	284	11.7462	57.2163	61.5467
chr16	9995	10052	58	11.7477	18.8152	22.4763
chr16	19538	19648	111	21.1009	39.1481	43.2153
chr16	19749	19889	141	24.4789	54.7902	59.0879
chr16	30297	30542	246	20.0106	36.655	40.6842
chr17	83247148	83247405	258	17.027	34.9418	38.9374
chr17	83169108	83169156	49	11.4964	17.7052	21.3318
chr18	10001	10630	630	30.5484	79.5846	84.2155
chr18	63613	64091	479	51.694	123.743	129.005
chr18	80820	81255	436	30.0159	62.4511	66.8673
chr18	94561	94700	140	24.1794	47.1495	51.3403
chr19	72470	72556	87	6.29968	7.19543	10.4228
chr19	58576406	58576450	45	5.93718	5.82102	9.00021
chr19	58585679	58585743	65	6.97391	8.04376	11.3206
chr19	58586565	58586720	156	16.4435	27.8975	31.7627
chr19	58607482	58607614	133	36.162	92.8285	97.6461
chr19	58524414	58524470	57	5.71946	4.8638	7.95365
chr19	58530210	58530250	41	5.35248	5.30277	8.40613
chr2	10037	10383	347	28.0137	59.7233	64.0992
chr2	10535	10578	44	5.00595	3.64404	6.62144
chr2	32378	32425	48	7.95908	10.2011	13.5618
chr2	242164941	242165036	96	33.7573	73.3668	77.919
chr2	242183341	242183527	187	34.6053	100.954	105.875
chr2	242098835	242098875	41	5.00264	4.05711	7.1335
chr20	62653	62713	61	7.68145	9.16489	12.5149
chr20	64496	64554	59	5.77308	5.38627	8.49121
chr20	65066	65164	99	6.51003	6.6239	9.81701
chr20	65414	65454	41	5.83642	5.5483	8.68052
chr21	46699863	46699976	114	53.62	134.074	139.514
chr22	50786181	50786387	207	25.2624	50.8284	55.0753
chr22	50807881	50808464	584	18.4543	74.7006	79.2786
chr3	10002	10854	853	21.8302	64.5556	68.9844
chr3	42380	42430	51	9.03668	12.8363	16.3242
chr4	10006	10199	194	17.9814	57.2876	61.6186
chr4	190178351	190178468	118	3.40972	6.64849	9.8418
chr4	190178784	190178854	71	2.38762	1.30937	4.0499
chr4	190179633	190179755	123	3.99605	13.1035	16.5927
chr4	190179882	190179922	41	2.62306	3.84792	6.84129
chr4	190182469	190182524	56	8.58286	14.4122	17.9299
chr4	190183041	190183161	121	14.5721	31.5446	35.4713
chr4	190204503	190204554	52	15.8417	26.637	30.4739
chr4	190122448	190123079	632	25.721	86.2211	90.9433
chr5	10011	11803	1793	8.90448	47.596	51.7894
chr5	41358	41462	105	10.0091	13.2004	16.6924
chr5	49521	49783	263	12.8688	19.4797	23.158
chr5	50125	50208	84	3.53481	2.13379	4.94879
chr5	50349	50407	59	6.67019	7.06336	10.2852
chr5	50527	50655	129	3.57466	1.45852	4.21938
chr7	10004	10259	256	31.0492	81.3508	86.0093
chr7	16389	16488	100	26.2064	54.8757	59.1862
chr7	16620	16754	135	10.844	16.7817	20.3899
chr7	16963	17004	42	5.42201	5.55262	8.7304
chr7	78945	79012	68	13.468	21.2852	25.0108
chr7	159328577	159328623	47	8.13301	10.93	14.3515
chr7	159335871	159335972	102	51.694	123.743	129.005
chr7	159294706	159294847	142	11.7477	18.8152	22.4763
chr8	66329	66420	92	30.0159	62.4511	66.8673
chr8	87253	87456	204	8.90781	12.2705	15.7229
chr8	145055787	145055827	41	5.22671	4.80732	7.89165
chr9	10009	10352	344	27.1674	55.7456	60.0613
chr9	11157	11199	43	6.78065	7.36785	10.636
chr9	30634	30726	93	8.86264	12.0786	15.527
chr9	74037	74091	55	7.14933	7.43872	10.7101
chrX	10001	10042	42	6.32567	7.28099	10.5486
chrX	156008881	156009450	570	16.0341	28.3949	32.2633
chrX	156019872	156020209	338	19.6609	35.6318	39.6335
chrX	156029933	156030800	868	8.49355	45.9053	50.0803
chrX	155980451	155980510	60	16.266	29.4492	33.3505
