# Supplementary material for: CSL controls telomere maintenance and genome stability in human dermal fibroblasts
Source: Nat Commun. 2019 Aug 29;10:3884. doi: 10.1038/s41467-019-11785-7 (PMC6715699; doi:10.1038/s41467-019-11785-7)
Supplement: Supplementary file 14 — Source Data [file 41467_2019_11785_MOESM14_ESM.xlsx]

## Sheet: Fig. 1a
Sample	Vimentin + cells	γ-H2ax + cells	γ-H2ax/Vimentin + cells
WT1 p0	125	12	9.6
WT2 p0	143	11	7.69231
Csl KO1 P0	136	71	52.2059
Csl KO2 P0	105	57	54.2857
WT1 P6	140	10	7.14286
WT2 P6	139	18	12.9496
WT3 P6	110	18	16.3636
Csl KO1 P6	129	74	57.3643
Csl KO2 P6	168	71	42.2619
Csl KO3 P6	126	51	40.4762
WT1 P9	109	22	20.1835
WT2 P9	122	24	19.6721
WT3 P9	111	12	10.8108
WT4 P9	155	21	13.5484
Csl KO1 P9	131	79	60.3053
Csl KO2 P9	138	74	53.6232
Csl KO3 P9	124	61	49.1935
Csl KO4 P9	131	61	46.5649

## Sheet: Fig. 1b
Sample	WT			CSL KO
Mouse	1	2	3	1	2	3
γ-H2ax + cells (%)	21.1039	13.0564	19.5046	51.2262	67.147	57.2848

## Sheet: Fig. 1c
Sample	γ-H2ax + cells	Total cells	γ-H2ax + cells (%)
shCTR strain1	70	566	12.3675
shCTR strain2	112	848	13.2075
shCTR strain3	48	245	19.5918
shCSL1 strain1	418	762	54.8556
shCSL1 strain2	461	1081	42.6457
shCSL1 strain3	241	377	63.9257
shCSL2 strain1	426	946	45.0317
shCSL2 strain2	269	643	41.8351
shCSL2 strain3	305	597	51.0888

## Sheet: Fig. 1e
Sample	shCTR			shCSL1			shCSL2
Strain	1	2	3	1	2	3	1	2	3
DNA in tail (%)	0.2721	0.0809	0.4769	8.115	6.432	4.754	7.392	5.597	4.665

## Sheet: Fig. 1f
Sample	Total cells	Cells with ≥ 5 γ-H2ax foci	Cells with ≥ 5 γ-H2ax foci (%)
CTR strain1	124	1	0.806452
CTR strain2	395	19	4.81013
UVA strain1	199	100	50.2513
UVA strain2	331	133	40.1813
CTR + CSL OE strain 1	208	1	0.480769
CTR + CSL OE strain 2	544	21	3.86029
UVA + CSL OE strain 1	228	57	25
UVA + CSL OE strain 2	508	101	19.8819

## Sheet: Fig. 2a
Patient	NS	AK
1	38.601	60.202
2	28.3154	46.2651
3	23.5916	56.6524
4	18.3823	41.433
5	24.3094	65.625
6	13.6054	43.2099
7	10.6061	52.3809
8	17.3077	56.25
9	17.2131	63.1944
10	30.2752	64.5161
11	34.7107	68.8406

## Sheet: Fig. 2b
Sample	Vimentin + cells	γ-H2ax + cells	γ-H2ax/Vimentin + cells
Skin29	128	21	16.4062
Skin30	155	19	12.2581
Skin31	271	48	17.7122
Skin32	322	46	14.2857
Skin24	423	25	5.91017
Skin 9.22	161	18	11.1801
SCC29	211	133	63.0332
SCC30	214	142	66.3551
SCC31	151	97	64.2384
SCC32	339	208	61.3569
SCC24	386	187	48.4456
SCC 9.22	197	100	50.7614
Sample	Vimentin + cells	CSL + cells	CSL/Vimentin + cells
Skin29	77	14	18.1818
Skin30	142	59	41.5493
Skin31	103	36	34.9515
Skin32	98	42	42.8571
Skin24	183	69	37.7049
Skin 9.22	106	44	41.5094
SCC29	154	8	5.19481
SCC30	204	12	5.88235
SCC31	98	15	15.3061
SCC32	130	12	9.23077
SCC24	109	5	4.58716
SCC 9.22	95	5	5.26316

## Sheet: Fig. 2c
Sample	HDF			CAF
Strain	11	13	14	11	13	14
Cells with ≥ 5 γ-H2ax foci (%)	23.5294	17.6191	27.3913	58.7444	61.7647	68.4426

## Sheet: Fig. 2d
Sample	HDF			CAF
Strain	11	12	13	11	12	13
DNA in tail (%)	2.22623	2.69453	1.84845	8.91033	12.5666	9.81082

## Sheet: Fig. 2f
Sample	CTR		CSL OE
Strain	1	2	1	2
DNA in tail (%)	8.12921	6.87774	2.09939	1.28844

[truncated: 56 more sheets: Fig. 3a, Fig. 3b, Fig. 3c, Fig. 3d, Fig. 3e, Fig. 3f, Fig. 3g, Fig. 4a, Fig. 4b, Fig. 4c, Fig. 4d, Fig. 5a, Fig. 5b, Fig. 5c, Fig. 5d, Fig. 5e, Fig. 6c, Fig. 6d, Fig. 7a, Fig. 7b …]
